# Supplementary material for: Acetylcholine deficiency disrupts extratelencephalic projection neurons in the prefrontal cortex in a mouse model of Alzheimer’s disease
Source: Nat Commun. 2022 Feb 22;13:998. doi: 10.1038/s41467-022-28493-4 (PMC8863829; doi:10.1038/s41467-022-28493-4)
Supplement: Supplementary file 4 — Source Data [file 41467_2022_28493_MOESM4_ESM.zip]

Archive with 4 entries (4 files):
- Source data/Source data main figure.xlsx
- Source data/Source data normality tests.xlsx
- Source data/Source data supplementary figure.xlsx
- Source data/Source data-statistical results.xlsx
