# Supplementary material for: Acetylcholine deficiency disrupts extratelencephalic projection neurons in the prefrontal cortex in a mouse model of Alzheimer’s disease
Source: Nat Commun. 2022 Feb 22;13:998. doi: 10.1038/s41467-022-28493-4 (PMC8863829; doi:10.1038/s41467-022-28493-4)
Supplement: Supplementary file 4 — Source Data [file 41467_2022_28493_MOESM4_ESM.zip › Source data/Source data main figure.xlsx]

## Sheet: Fig 1
Fig 1l	AD	WT
	9.217	13.9
	4.591	35.48
	11.73	36.66
	18.67	18.02
	6.657	14.33
		23.63
		37.44
Fig 1n	AD	control	WT
	471.5	501.5	421.5
	498	464	456
	426	519	540.5
	485.5	443	539.5
Fig 1o	AD	control	WT
	18	7	44.5
	26.5	6	49
	20.5	15	105.5
	21	12	116.5
Fig 1p	AD	control	WT
	3.8176	1.39581	10.5575
	5.32129	1.2931	10.7456
	4.81221	2.89017	19.519
	4.32544	2.7088	21.5941

## Sheet: Fig 2
Fig 2e	Off	Novel	Familiar	delta object recognition index				On	Novel	Familiar	delta object recognition index
		0.413608	0.586392	-0.172785					0.758245	0.241755	0.51649
		0.677146	0.322854	0.354293					0.744884	0.255116	0.489769
		0.126758	0.873242	-0.746483					0.59985	0.40015	0.1997
		0.756648	0.243352	0.513297					0.685353	0.314647	0.370706
		0.174328	0.825672	-0.651345					0.666667	0.333333	0.333333
		0.847996	0.152004	0.695992					0.57848	0.42152	0.15696
		0.0808945	0.919106	-0.838211					0.625073	0.374927	0.250146
		0.0947707	0.905229	-0.810459					0.75994	0.24006	0.51988
Fig 2f	Distance(cm)
	Off	On
	713.394	1172.85
	1632.94	1423.16
	680.379	1801.08
	1020.81	2780.35
	869.913	3414.85
	1495.28	1765.75
	515.712	1812.01
	1063.57	1295.54
		Novel	Familiar	delta object recognition index					Novel	Familiar	delta object recognition index
Fig 2h	Off	0.320479	0.679521	-0.359042				On	0.257235	0.742765	-0.485531
		0.536903	0.463097	0.0738061					0.424895	0.575105	-0.150211
		0.294938	0.705062	-0.410125					0.307064	0.692936	-0.385872
		0.332955	0.667045	-0.334091					0.148161	0.851839	-0.703678
		0.390779	0.609221	-0.218442					0.6517	0.3483	0.3034
Fig 2i	Distance(cm)
	Off	On
	675.593	887.54
	1056.24	1096.32
	2685.77	782.087
	1190.97	704.692
	822.077	672.99

## Sheet: Fig 3
Fig 3c		Novel	Familiar	delta object recognition index	Fig 3d		Novel	Familiar	delta object recognition index
	AD no light stimulation(control)	0.245238	0.754762	-0.509524		AD no light stimulation(control)	0.464348	0.535652	-0.0713043
		0.498775	0.501225	-0.00245031			0.121092	0.878908	-0.757817
		0.376894	0.623106	-0.246212			0.431628	0.568372	-0.136745
		0.383473	0.616527	-0.233055			0.423216	0.576784	-0.153569
		0.491538	0.508462	-0.0169237			0.285571	0.714429	-0.428858
		0.195705	0.804295	-0.60859
	SI activation	0.637864	0.362136	0.275728		SI activation	0.307803	0.692197	-0.384393
		0.279304	0.720696	-0.441392			0.299625	0.700375	-0.400749
		0.253165	0.746835	-0.493671			0.354945	0.645055	-0.29011
		0	1	-1			0.333594	0.666406	-0.332813
		0.144928	0.855072	-0.710145			0.5	0.5	0
		0.41263	0.58737	-0.174741
	SUM activation	0.791736	0.208264	0.583471		SUM activation	0.708041	0.291959	0.416081
		0.826171	0.173829	0.652341			0.375147	0.624853	-0.249707
		0.65785	0.34215	0.3157			0.523214	0.476786	0.0464286
		0.855403	0.144597	0.710807			0.454545	0.545455	-0.0909091
		0.742145	0.257855	0.484289			0.24006	0.75994	-0.51988
		0.670385	0.329615	0.34077
	VTA activation	0.502715	0.497285	0.00543		VTA activation	0.916562	0.0834375	0.833125
		0.1525	0.8475	-0.694999			0.424105	0.575895	-0.151791
		0.396257	0.603743	-0.207485			0.769286	0.230714	0.538572
		0.52413	0.47587	0.0482602			0.0663329	0.933667	-0.867334
		0.396168	0.603832	-0.207664			0.388947	0.611053	-0.222106
		0.328181	0.671819	-0.343638
Fig 3e	traveling distance(cm)	AD	SI activation	SUM activation	VTA activation	Fig 3f	traveling distance(cm)	AD	SI activation	SUM activation	VTA activation
		1142.36	1235.88	1256.37	2826.18			2135.67	1795.22	582.019	896.39
		662.678	1046.26	1091.29	1724.9			1018.14	250.248	855.48	1117.25
		1206.09	1012.39	1025.38	1697.68			957.663	1021.01	868.252	897.246
		524.726	897.356	968.235	2760.01			627.986	945.292	917.269	555.115
		1204.96	723.654	985.264	2211.75			860.517	489.116	731.144	823.151
		967.743	768.256	875.021	2430.57

## Sheet: Fig 4
Fig 4e	SUM projecting									SUM projecting
	0-100	0	0	0	0	0	0	0		0-100	0	0	0	0	0	0	0
	100-200	5	1	5	0	0	3	4		100-200	0.0117096	0.00311526	0.0192308	0	0	0.015544	0.0159363
	200-300	6	0	1	1	0	0	3		200-300	0.0140515	0	0.00384615	0.00892857	0	0	0.0119522
	300-400	25	18	17	5	10	10	29		300-400	0.058548	0.0560748	0.0653846	0.0446429	0.0454545	0.0518135	0.115538
	400-500	101	110	83	25	66	75	98		400-500	0.236534	0.342679	0.319231	0.223214	0.3	0.388601	0.390438
	500-600	132	108	67	37	87	75	64		500-600	0.309133	0.336449	0.257692	0.330357	0.395455	0.388601	0.25498
	600-700	65	48	40	14	50	26	27		600-700	0.152225	0.149533	0.153846	0.125	0.227273	0.134715	0.10757
	700-800	41	14	11	13	7	4	8		700-800	0.0960187	0.0436137	0.0423077	0.116071	0.0318182	0.0207254	0.0318725
	800-900	40	11	15	15	0	0	12		800-900	0.0936768	0.0342679	0.0576923	0.133929	0	0	0.0478088
	900-1000	12	8	6	2	0	0	2		900-1000	0.028103	0.0249221	0.0230769	0.0178571	0	0	0.00796813
	1000-1100	0	3	9	0	0	0	4		1000-1100	0	0.00934579	0.0346154	0	0	0	0.0159363
	1100-1200	0	0	6	0	0	0	0		1100-1200	0	0	0.0230769	0	0	0	0
	SI projecting									SI projecting
	0-100	0	1	1	0	1	0	0		0-100	0	0.00304878	0.0052356	0	0.00555556	0	0
	100-200	1	21	14	1	15	2	5		100-200	0.00289855	0.0640244	0.0732984	0.010101	0.0833333	0.0229885	0.018797
	200-300	55	41	15	16	25	12	71		200-300	0.15942	0.125	0.078534	0.161616	0.138889	0.137931	0.266917
	300-400	86	66	26	22	50	33	99		300-400	0.249275	0.20122	0.136126	0.222222	0.277778	0.37931	0.37218
	400-500	32	24	32	14	24	9	26		400-500	0.0927536	0.0731707	0.167539	0.141414	0.133333	0.103448	0.0977444
	500-600	21	22	23	2	12	7	16		500-600	0.0608696	0.0670732	0.120419	0.020202	0.0666667	0.0804598	0.0601504
	600-700	29	37	16	7	13	9	19		600-700	0.084058	0.112805	0.0837696	0.0707071	0.0722222	0.103448	0.0714286
	700-800	58	68	26	9	21	10	19		700-800	0.168116	0.207317	0.136126	0.0909091	0.116667	0.114943	0.0714286
	800-900	52	36	19	15	14	4	11		800-900	0.150725	0.109756	0.0994764	0.151515	0.0777778	0.045977	0.0413534
	900-1000	6	11	11	7	5	1	0		900-1000	0.0173913	0.0335366	0.0575916	0.0707071	0.0277778	0.0114943	0
	1000-1100	5	1	4	5	0	0	0		1000-1100	0.0144928	0.00304878	0.0209424	0.0505051	0	0	0
	1100-1200	0	0	4	1	0	0	0		1100-1200	0	0	0.0209424	0.010101	0	0	0
Fig 4f	SI projecting	SUM projecting	double projecting	total number	SI projecting%	SUM projecting%	double projecting%
	332	335	23	690	0.481159	0.485507	0.0333333
	545	596	92	1233	0.442011	0.483374	0.0746148
	213	231	14	458	0.465066	0.504367	0.0305677
	622	717	49	1388	0.448127	0.516571	0.0353026
	259	376	24	659	0.39302	0.570561	0.0364188
	224	316	22	562	0.398577	0.562278	0.0391459
	272	324	14	610	0.445902	0.531148	0.0229508
Fig 4i	CT	IT	PT
	12346.2	6970.88	13820.4
	13479.2	7131.63	10839.7
	13481.2	6180.86	10221.6
	12502.1	7130.29	21086.7
	10602.8	8443.14
	12046.9	8651.13

## Sheet: Fig 5
Fig 5b			VDB				HDB				SI
		RV-GFP	ChAT+ and GFP+	ChAT+ and GFP+/GFP		RV-GFP	ChAT+ and GFP+	ChAT+ and GFP+/GFP		RV-GFP	ChAT+ and GFP+	ChAT+ and GFP+/GFP
	5×FAD:Fezf2-CreER	44	24	0.55		111	53	0.48		14	6	0.43
		102	12	0.12		509	194	0.38		146	27	0.19
		96	30	0.3125		524	186	0.354962		202	38	0.188119
		222	34	0.153153		662	236	0.356495		240	50	0.208333
		482	106	0.219917		944	328	0.347458		408	42	0.102941
	Fezf2-CreER	246	120	0.487805		486	188	0.386831		194	26	0.134021
		132	36	0.272727		612	310	0.506536		214	74	0.345794
		98	27	0.27551		494	246	0.497976		176	42	0.238636
		86	40	0.465116		284	132	0.464789		160	60	0.375
		180	50	0.277778		424	218	0.514151		58	4	0.0689655
Fig 5c	5×FAD:Fezf2-CreER VDB	Fezf2-CreER VDB	5×FAD:Fezf2-CreER HDB	Fezf2-CreER HDB	5×FAD:Fezf2-CreER SI	Fezf2-CreER SI
	589	531	1323	1241	1631	1645
	1210	843	1452	1376	1307	1113
	940	1014	1278	781	1736	691
		1321		893		1625
	C57	2M-5×FAD	6M-5×FAD
Fig 5j	5.92	39.45	186.2
	19.72	56.41	190.92
	10.65	48.12	164.89

## Sheet: Fig 6
Fig 6j (AUC)		AD	WT
		4.6	17.48
		4.208	18.43
		8.156	7.039
		3.513	9.372
		10.38	13.37
		10.88	7.98
		4.54	11.86
		3.874	11.6
		9.157	9.459
			7.127
			13.69
			5.67

## Sheet: Fig 7
Fig 7d	Off	Novel	Familiar	delta object recognition index				On	Novel	Familiar	delta object recognition index
		0.147229	0.852771	-0.70554					0.738162	0.261838	0.476323
		0.493352	0.506648	-0.0133					0.836935	0.163065	0.673869
		0.72772	0.27228	0.45544					0.769064	0.230936	0.538129
		0.375546	0.624454	-0.24891					0.666023	0.333977	0.332046
		0.670898	0.329102	0.341797					0.899724	0.100276	0.799447
Fig 7e	Distance (cm)
	Off	On
	1208.15	1888.59
	619.287	1381.63
	3806.62	2251.13
	1659.45	1311.64
	592.751	2006.12
Fig 7g	Off	Novel	Familiar	delta object recognition index				On	Novel	Familiar	delta object recognition index
		0.227083	0.772917	-0.545833					0	1	-1
		0.435177	0.564823	-0.129646					0.381591	0.618409	-0.236819
		0.333234	0.666766	-0.333532					0.232979	0.767021	-0.534041
		0.697039	0.302961	0.394077					0.388542	0.611458	-0.222917
		0.430913	0.569087	-0.138173					0.190986	0.809014	-0.618028
Fig 7h	Distance (cm)
	Off	On
	447.94	1429.98
	1020.2	2113.04
	2564.41	1408.48
	854.962	666.739
	932.13	644.99

## Sheet: Fig 8
Fig8c4	novel	old
	15.44	44.33
	8.968	25.52
	27.32	77.93
	10.08	46.12
	21.85	38.94
Fig8d4	novel	old
	15.99	4.689
	10.9	3.609
	9.707	7.093
	20.36	3.497
	10.74	9.106
Fig 8e4	novel	old
	11.89	26.5
	8.774	21.98
	21.01	86.14
	14.1	32.36
	11.51	19.06
Fig8f4	novel	old
	2.713	11.76
	10.45	5.657
	5.2	2.607
	14.52	23.07
	6.433	3.974
Fig8g4	novel	old
	4.174	14.62
	28.49	37.2
	7.366	39.96
	7.295	10.1
	13.59	31.13
Fig 8h	AD	AD+CNO
	-0.14286	0.071429
	-0.17647	0.133333
	-0.13043	0.034483
	0.135135	0.05
	-0.46667	0.652174
Fig 8i	Chat-Cre+CNO	Chat-Cre
	-0.3913	0.478261
	-0.15789	0.071429
	-0.46154	0.090909
	0.06383	0.478261
	-0.80488	0.619048

## Sheet: Fig S2
Supplementary figure 2b	Open field
	Distance in outer zone					Velocity in outer zone					Time in outer zone
	2M-WT	2M-5×FAD	6M-WT	6M-5×FAD		2M-WT	2M-5×FAD	6M-WT	6M-5×FAD		2M-WT	2M-5×FAD	6M-WT	6M-5×FAD
	3263.29	3164.02	1126.58	2785.3		4.07077	4.43314	3.97466	3.9223		801.68	713.76	302.2	710.16
	3849.01	3302.39	1734.23	3867.94		5.03849	4.94903	3.52371	5.17131		763.96	667.28	497.12	748
	2506.1	2634.74	2786.76	2019.45		3.31303	3.15432	3.42606	2.60185		756.44	835.56	813.44	776.2
	2219.5	2681.17	1904.05	4046.32		2.81705	3.6586	3.08358	5.49115		787.92	732.88	617.52	736.92
	3005.04	2779.51	4104.38	3397.44		3.83335	3.94727	4.79349	4.8281		783.96	704.2	856.24	703.72
	4534.03	2822.27	4770.55	1670.4		5.65144	4.2504	6.05061	2.15203		802.32	664.04	788.48	776.2
	4907.75	3323.31	1958.28	1508.21		6.20166	4.48878	2.85913	1.89521		791.4	740.4	684.96	795.84
	4046.64	3412.66	2587.35	1524.33		4.84558	4.50837	3.77208	1.94044		835.16	757	685.96	785.6
	2059.93	3193.14	2655.6	1969.17		2.61772	3.78729	3.368	3.04711		786.96	843.16	788.48	646.28
	3428.52	3647.54	2185.54	4656.06		4.40322	4.81283	2.83204	6.83749		778.68	758.2	771.72	681
	2054.43		4087.86	3273.41		3.02461		5.043	4.90531		679.28		810.6	667.36
	2477.32		2164.06			3.43729		3.53051			720.72		613
	3623.92		2092.75			4.84819		3.13005			749.56		668.6
	3824.22					5.26144					726.88
Supplementary figure 2d	Object recognition index during the familiarization sesseion
	2M						6M
	WT			5×FAD			WT			5×FAD
	object A	object B		object A	object B		object A	object B		object A	object B
	0.448858	0.551142		0.419683	0.580317		0.517632	0.482368		0.647929	0.352071
	0.569822	0.430178		0.588158	0.411842		0.520808	0.479192		0.540909	0.459091
	0.54922	0.45078		0.442396	0.557604		0.374509	0.625491		0.349423	0.650577
	0.594416	0.405584		0.494387	0.505613		0.466667	0.533333		0.452227	0.547773
	0.273662	0.726338		0.617066	0.382934		0.491779	0.508221		0.492094	0.507906
	0.466798	0.533202		0.649217	0.350783		0.653271	0.346729		0.40978	0.59022
	0.626031	0.373969		0.468074	0.531926		0.633333	0.366667		0.622599	0.377401
	0.428571	0.571429		0.506494	0.493506		0.481153	0.518847		0.431637	0.568363
	0.432131	0.567869		0.527435	0.472565		0.584648	0.415352		0.44499	0.55501
	0.419893	0.580107		0.534614	0.465386		0.4542	0.5458		0.426703	0.573297
	0.389272	0.610728		0.54622	0.45378		0.505132	0.494868		0.602328	0.397672
	0.573009	0.426991					0.652828	0.347172		0.776408	0.223592
	0.453029	0.546971
	0.562917	0.437083
Supplementary figure 2e	Object recognition index during the test sesseion
	2M-WT-novel	2M-5×FAD-novel 10min delay		6M-WT-novel-10min delay	6M-5×FAD-novel-10min delay		6M-WT-novel-24h delay		6M-5×FAD-novel-72h delay
	0.787446	0.861779		0.756431	0.36687		0.352941		0.529412
	0.729399	0.722054		0.614114	0.567337		0.735849		0.245283
	0.725573	0.7148		0.567888	0.724449		0.514286		0.482143
	0.414217	0.818274		0.820618	0.684443		0.4		0.24
	0.584938	0.717916		0.862359	0.431256		0.575758		0.5
	0.89119	0.689304		0.733806	0.579393		0.666667		0.490566
	0.78716	0.764586		0.753649	0.537897		0.4375		0.5
	0.676471	0.711778		0.646594	0.62963		0.483871		0.674699
	0.472864	0.66656		0.965702	0.611545		0.5		0.549296
	0.642455	0.703358		0.743824	0.51962
	0.630969	0.816099		0.772239	0.677907
	0.743694			0.712098	0.774513
	0.704214
	0.72155
	the density of Aβ plagues /mm2	delta recognition index
Supplementary figure 2g	39.33	0.386325
	41.5	0.114341
	44.33	0.0876748
	48.5	-0.072825
	48	0.278259
	53.67	0.074909
	50.33	0.135725
	51	-0.022899
	43.167	0.0073702
	46	0.001314

## Sheet: Fig S3
	mPFC
Supplementary figure 3e number of Cre+ neurons	2M-Fezf2-CreER	2M-5XFAD*Fezf2-CreER
	658.33	688.513
	682.41	637.878
	666.93	629.232
	691.44

[truncated: 16 more sheets: Fig S4, Fig S5, Fig S6, Fig S7, Fig S8, Fig S9, Fig S10, Fig S12, Fig S13, Fig S15, Fig S16, Fig S17, Fig S18, Fig S19, Fig S20, Fig S21]
