# Supplementary material for: Acetylcholine deficiency disrupts extratelencephalic projection neurons in the prefrontal cortex in a mouse model of Alzheimer’s disease
Source: Nat Commun. 2022 Feb 22;13:998. doi: 10.1038/s41467-022-28493-4 (PMC8863829; doi:10.1038/s41467-022-28493-4)
Supplement: Supplementary file 4 — Source Data [file 41467_2022_28493_MOESM4_ESM.zip › Source data/Source data normality tests.xlsx]

## Sheet: Fig 1
Test for normal distribution	Fig 1l		Test for normal distribution	Fig 1n
Shapiro-Wilk test			Shapiro-Wilk test
W	0.9405	0.8333	W	0.9062	0.9512	0.8439
P value	0.6696	0.0861	P value	0.4626	0.7235	0.2069
Passed normality test (alpha=0.05)?	Yes	Yes	Passed normality test (alpha=0.05)?	Yes	Yes	Yes
P value summary	ns	ns	P value summary	ns	ns	ns
Kolmogorov-Smirnov test			Kolmogorov-Smirnov test
KS distance	0.1877	0.25	KS distance	N too small	N too small	N too small
P value	>0.1000	>0.1000	P value
Passed normality test (alpha=0.05)?	Yes	Yes	Passed normality test (alpha=0.05)?
P value summary	ns	ns	P value summary
Number of values	5	7	Number of values	4	4	4
Test for normal distribution	Fig 1o		Test for normal distribution		Fig 1p
Shapiro-Wilk test				Shapiro-Wilk test
W	0.9118	0.9118	0.8257	W	0.9943	0.8097	0.8157
P value	0.492	0.4922	0.1569	P value	0.9783	0.1208	0.1336
Passed normality test (alpha=0.05)?	Yes	Yes	Yes	Passed normality test (alpha=0.05)?	Yes	Yes	Yes
P value summary	ns	ns	ns	P value summary	ns	ns	ns
Kolmogorov-Smirnov test				Kolmogorov-Smirnov test
KS distance	N too small	N too small	N too small	KS distance	N too small	N too small	N too small
P value				P value
Passed normality test (alpha=0.05)?				Passed normality test (alpha=0.05)?
P value summary				P value summary
Number of values	4	4	4	Number of values	4	4	4

## Sheet: Fig 2
Test for normal distribution	Fig 2e					Fig 2e					Fig 2f
Shapiro-Wilk test					Shapiro-Wilk test					Shapiro-Wilk test
W	0.846	0.846	0.846		W	0.9039	0.9039	0.9039		W	0.9273	0.8525
P value	0.0868	0.0868	0.0868		P value	0.313	0.313	0.313		P value	0.492	0.101
Passed normality test (alpha=0.05)?	Yes	Yes	Yes		Passed normality test (alpha=0.05)?	Yes	Yes	Yes		Passed normality test (alpha=0.05)?	Yes	Yes
P value summary	ns	ns	ns		P value summary	ns	ns	ns		P value summary	ns	ns
Kolmogorov-Smirnov test					Kolmogorov-Smirnov test					Kolmogorov-Smirnov test
KS distance	0.255	0.255	0.255		KS distance	0.1999	0.1999	0.1999		KS distance	0.1849	0.312
P value	>0.1000	>0.1000	>0.1000		P value	>0.1000	>0.1000	>0.1000		P value	>0.1000	0.0211
Passed normality test (alpha=0.05)?	Yes	Yes	Yes		Passed normality test (alpha=0.05)?	Yes	Yes	Yes		Passed normality test (alpha=0.05)?	Yes	No
P value summary	ns	ns	ns		P value summary	ns	ns	ns		P value summary	ns	*
Number of values	8	8	8		Number of values	8	8	8		Number of values	8	8
	Fig 2h					Fig 2h					Fig 2i
Shapiro-Wilk test					Shapiro-Wilk test					Shapiro-Wilk test
W	0.8404	0.8404	0.8404		W	0.954	0.954	0.954		W	0.7784	0.9065
P value	0.166	0.166	0.166		P value	0.7657	0.7657	0.7657		P value	0.0534	0.4466
Passed normality test (alpha=0.05)?	Yes	Yes	Yes		Passed normality test (alpha=0.05)?	Yes	Yes	Yes		Passed normality test (alpha=0.05)?	Yes	Yes
P value summary	ns	ns	ns		P value summary	ns	ns	ns		P value summary	ns	ns
Kolmogorov-Smirnov test					Kolmogorov-Smirnov test					Kolmogorov-Smirnov test
KS distance	0.2685	0.2685	0.2685		KS distance	0.2042	0.2042	0.2042		KS distance	0.3469	0.2075
P value	>0.1000	>0.1000	>0.1000		P value	>0.1000	>0.1000	>0.1000		P value	0.0489	>0.1000
Passed normality test (alpha=0.05)?	Yes	Yes	Yes		Passed normality test (alpha=0.05)?	Yes	Yes	Yes		Passed normality test (alpha=0.05)?	No	Yes
P value summary	ns	ns	ns		P value summary	ns	ns	ns		P value summary	*	ns
Number of values	5	5	5		Number of values	5	5	5		Number of values	5	5

## Sheet: Fig 3
Test for normal distribution	Fig 3c				Test for normal distribution	Fig 3d
Shapiro-Wilk test					Shapiro-Wilk test
W	0.9045	0.9798	0.923	0.9138	W	0.8509	0.7829	0.9928	0.956
P value	0.4014	0.9505	0.5275	0.4621	P value	0.1974	0.0584	0.9886	0.7802
Passed normality test (alpha=0.05)?	Yes	Yes	Yes	Yes	Passed normality test (alpha=0.05)?	Yes	Yes	Yes	Yes
P value summary	ns	ns	ns	ns	P value summary	ns	ns	ns	ns
Kolmogorov-Smirnov test					Kolmogorov-Smirnov test
KS distance	0.2039	0.1824	0.1901	0.2046	KS distance	0.3077	0.3207	0.1586	0.2044
P value	>0.1000	>0.1000	>0.1000	>0.1000	P value	>0.1000	>0.1000	>0.1000	>0.1000
Passed normality test (alpha=0.05)?	Yes	Yes	Yes	Yes	Passed normality test (alpha=0.05)?	Yes	Yes	Yes	Yes
P value summary	ns	ns	ns	ns	P value summary	ns	ns	ns	ns
Number of values	6	6	6	6	Number of values	5	5	5	5
Test for normal distribution	Fig 3e				Test for normal distribution	Fig 3f
Shapiro-Wilk test					Shapiro-Wilk test
W	0.8507	0.9585	0.9466	0.8912	W	0.7852	0.9471	0.8932	0.9393
P value	0.1595	0.8085	0.7123	0.3244	P value	0.0611	0.7163	0.3733	0.661
Passed normality test (alpha=0.05)?	Yes	Yes	Yes	Yes	Passed normality test (alpha=0.05)?	Yes	Yes	Yes	Yes
P value summary	ns	ns	ns	ns	P value summary	ns	ns	ns	ns
Kolmogorov-Smirnov test					Kolmogorov-Smirnov test
KS distance	0.2422	0.1594	0.1918	0.2024	KS distance	0.3689	0.2193	0.2835	0.2318
P value	>0.1000	>0.1000	>0.1000	>0.1000	P value	0.0249	>0.1000	>0.1000	>0.1000
Passed normality test (alpha=0.05)?	Yes	Yes	Yes	Yes	Passed normality test (alpha=0.05)?	No	Yes	Yes	Yes
P value summary	ns	ns	ns	ns	P value summary	*	ns	ns	ns
Number of values	6	6	6	6	Number of values	5	5	5	5

## Sheet: Fig 4
Test for normal distribution	Fig 4f			Test for normal distribution	Fig 4i
Shapiro-Wilk test				Shapiro-Wilk test
W	0.9087	0.916	0.7523	W	0.9011	0.897	0.8509
P value	0.3868	0.4389	0.0134	P value	0.3805	0.3567	0.2292
Passed normality test (alpha=0.05)?	Yes	Yes	No	Passed normality test (alpha=0.05)?	Yes	Yes	Yes
P value summary	ns	ns	*	P value summary	ns	ns	ns
Kolmogorov-Smirnov test				Kolmogorov-Smirnov test
KS distance	0.2497	0.1629	0.3513	KS distance	0.2003	0.2857	N too small
P value	>0.1000	>0.1000	0.0092	P value	>0.1000	>0.1000
Passed normality test (alpha=0.05)?	Yes	Yes	No	Passed normality test (alpha=0.05)?	Yes	Yes
P value summary	ns	ns	**	P value summary	ns	ns
Number of values	7	7	7	Number of values	6	6	4

## Sheet: Fig 5
Test for normal distribution	Fig 5b
Shapiro-Wilk test
W	0.8846	0.7296	0.7283	0.8206	0.8263	0.9304
P value	0.3305	0.0191	0.0185	0.1179	0.1305	0.5994
Passed normality test (alpha=0.05)?	Yes	No	No	Yes	Yes	Yes
P value summary	ns	*	*	ns	ns	ns
Kolmogorov-Smirnov test
KS distance	0.2168	0.36	0.3273	0.2764	0.3506	0.2048
P value	>0.1000	0.033	0.0853	>0.1000	0.0439	>0.1000
Passed normality test (alpha=0.05)?	Yes	No	Yes	Yes	No	Yes
P value summary	ns	*	ns	ns	*	ns
Number of values	5	5	5	5	5	5
Test for normal distribution	Fig 5c						Test for normal distribution	Fig 5j
Shapiro-Wilk test							Shapiro-Wilk test
W	0.9944	0.9994	0.9279	0.9168	0.9201	0.8759	W	0.9681	0.9998	0.8807
P value	0.8564	0.9983	0.4809	0.5189	0.4526	0.3216	P value	0.657	0.9753	0.3266
Passed normality test (alpha=0.05)?	Yes	Yes	Yes	Yes	Yes	Yes	Passed normality test (alpha=0.05)?	Yes	Yes	Yes
P value summary	ns	ns	ns	ns	ns	ns	P value summary	ns	ns	ns
Kolmogorov-Smirnov test							Kolmogorov-Smirnov test
KS distance	N too small	N too small	N too small	N too small	N too small	N too small	KS distance	N too small	N too small	N too small
P value							P value
Passed normality test (alpha=0.05)?							Passed normality test (alpha=0.05)?
P value summary							P value summary
Number of values	3	4	3	4	3	4	Number of values	3	3	3

## Sheet: Fig 6
Test for normal distribution	Fig 6j
Shapiro-Wilk test
W	0.8331	0.938
P value	0.0483	0.473
Passed normality test (alpha=0.05)?	No	Yes
P value summary	*	ns
Kolmogorov-Smirnov test
KS distance	0.3013	0.1548
P value	0.0181	>0.1000
Passed normality test (alpha=0.05)?	No	Yes
P value summary	*	ns
Number of values	9	12

## Sheet: Fig 7
Test for normal distribution	Fig 7d						Test for normal distribution	Fig 7e
Shapiro-Wilk test							Shapiro-Wilk test
W	0.9515	0.9515	0.9903	0.9903	0.9515	0.9903	W	0.814	0.9074
P value	0.748	0.748	0.9806	0.9806	0.748	0.9806	P value	0.105	0.4519
Passed normality test (alpha=0.05)?	Yes	Yes	Yes	Yes	Yes	Yes	Passed normality test (alpha=0.05)?	Yes	Yes
P value summary	ns	ns	ns	ns	ns	ns	P value summary	ns	ns
Kolmogorov-Smirnov test							Kolmogorov-Smirnov test
KS distance	0.1888	0.1888	0.157	0.157	0.1888	0.157	KS distance	0.2752	0.2287
P value	>0.1000	>0.1000	>0.1000	>0.1000	>0.1000	>0.1000	P value	>0.1000	>0.1000
Passed normality test (alpha=0.05)?	Yes	Yes	Yes	Yes	Yes	Yes	Passed normality test (alpha=0.05)?	Yes	Yes
P value summary	ns	ns	ns	ns	ns	ns	P value summary	ns	ns
Number of values	5	5	5	5	5	5	Number of values	5	5
Test for normal distribution	Fig 7g						Test for normal distribution	Fig 7h
Shapiro-Wilk test							Shapiro-Wilk test
W	0.9327	0.9327	0.9061	0.9061	0.9327	0.9061	W	0.7915	0.8919
P value	0.6147	0.6147	0.4445	0.4445	0.6147	0.4445	P value	0.0689	0.3667
Passed normality test (alpha=0.05)?	Yes	Yes	Yes	Yes	Yes	Yes	Passed normality test (alpha=0.05)?	Yes	Yes
P value summary	ns	ns	ns	ns	ns	ns	P value summary	ns	ns
Kolmogorov-Smirnov test							Kolmogorov-Smirnov test
KS distance	0.276	0.276	0.2142	0.2142	0.276	0.2142	KS distance	0.3702	0.23
P value	>0.1000	>0.1000	>0.1000	>0.1000	>0.1000	>0.1000	P value	0.0239	>0.1000
Passed normality test (alpha=0.05)?	Yes	Yes	Yes	Yes	Yes	Yes	Passed normality test (alpha=0.05)?	No	Yes
P value summary	ns	ns	ns	ns	ns	ns	P value summary	*	ns
Number of values	5	5	5	5	5	5	Number of values	5	5

## Sheet: Fig 8
Test for normal distribution	Fig 8c		Test for normal distribution	Fig 8d		Test for normal distribution	Fig 8e		Test for normal distribution	Fig 8f
Shapiro-Wilk test			Shapiro-Wilk test			Shapiro-Wilk test			Shapiro-Wilk test
W	0.925	0.8974	W	0.8496	0.8794	W	0.8956	0.7167	W	0.9585	0.8496
P value	0.5624	0.3957	P value	0.1933	0.3065	P value	0.386	0.0142	P value	0.7978	0.1933
Passed normality test (alpha=0.05)?	Yes	Yes	Passed normality test (alpha=0.05)?	Yes	Yes	Passed normality test (alpha=0.05)?	Yes	No	Passed normality test (alpha=0.05)?	Yes	Yes
P value summary	ns	ns	P value summary	ns	ns	P value summary	ns	*	P value summary	ns	ns
Kolmogorov-Smirnov test			Kolmogorov-Smirnov test			Kolmogorov-Smirnov test			Kolmogorov-Smirnov test
KS distance	0.2026	0.3093	KS distance	0.32	0.2456	KS distance	0.2447	0.3692	KS distance	0.2207	0.2727
P value	>0.1000	>0.1000	P value	>0.1000	>0.1000	P value	>0.1000	0.0247	P value	>0.1000	>0.1000
Passed normality test (alpha=0.05)?	Yes	Yes	Passed normality test (alpha=0.05)?	Yes	Yes	Passed normality test (alpha=0.05)?	Yes	No	Passed normality test (alpha=0.05)?	Yes	Yes
P value summary	ns	ns	P value summary	ns	ns	P value summary	ns	*	P value summary	ns	ns
Number of values	5	5	Number of values	5	5	Number of values	5	5	Number of values	5	5
Test for normal distribution	Fig 8g		Test for normal distribution	Fig 8h		Test for normal distribution	Fig 8i
Shapiro-Wilk test			Shapiro-Wilk test			Shapiro-Wilk test
W	0.8245	0.88	W	0.9259	0.6753	W	0.9864	0.8371
P value	0.1265	0.3093	P value	0.5688	0.0052	P value	0.9655	0.1571
Passed normality test (alpha=0.05)?	Yes	Yes	Passed normality test (alpha=0.05)?	Yes	No	Passed normality test (alpha=0.05)?	Yes	Yes
P value summary	ns	ns	P value summary	ns	**	P value summary	ns	ns
Kolmogorov-Smirnov test			Kolmogorov-Smirnov test			Kolmogorov-Smirnov test
KS distance	0.2896	0.2315	KS distance	0.2623	0.3831	KS distance	0.1671	0.2994
P value	>0.1000	>0.1000	P value	>0.1000	0.0157	P value	>0.1000	>0.1000
Passed normality test (alpha=0.05)?	Yes	Yes	Passed normality test (alpha=0.05)?	Yes	No	Passed normality test (alpha=0.05)?	Yes	Yes
P value summary	ns	ns	P value summary	ns	*	P value summary	ns	ns
Number of values	5	5	Number of values	5	5	Number of values	5	5

## Sheet: Sup Fig. 2
Test for normal distribution	Sup Fig. 2b
Shapiro-Wilk test
W	0.9471	0.9292	0.8938	0.9115	0.9633	0.9604	0.8585	0.923	0.9511	0.9189	0.874	0.9366
P value	0.517	0.4399	0.1101	0.254	0.7766	0.7906	0.0368	0.3447	0.5785	0.3478	0.0592	0.4812
Passed normality test (alpha=0.05)?	Yes	Yes	Yes	Yes	Yes	Yes	No	Yes	Yes	Yes	Yes	Yes
P value summary	ns	ns	ns	ns	ns	ns	*	ns	ns	ns	ns	ns
Kolmogorov-Smirnov test
KS distance	0.1544	0.1861	0.2099	0.2091	0.1352	0.1629	0.2264	0.1671	0.1679	0.193	0.1768	0.1803
P value	>0.1000	>0.1000	>0.1000	>0.1000	>0.1000	>0.1000	0.0673	>0.1000	>0.1000	>0.1000	>0.1000	>0.1000
Passed normality test (alpha=0.05)?	Yes	Yes	Yes	Yes	Yes	Yes	Yes	Yes	Yes	Yes	Yes	Yes
P value summary	ns	ns	ns	ns	ns	ns	ns	ns	ns	ns	ns	ns
Number of values	14	10	13	11	14	10	13	11	14	10	13	11
Test for normal distribution	Sup Fig. 2d
Shapiro-Wilk test
W	0.9349	0.9349	0.9778	0.9778	0.9314	0.9314	0.9313	0.9313
P value	0.3565	0.3565	0.9528	0.9528	0.3949	0.3949	0.3942	0.3942
Passed normality test (alpha=0.05)?	Yes	Yes	Yes	Yes	Yes	Yes	Yes	Yes
P value summary	ns	ns	ns	ns	ns	ns	ns	ns
Kolmogorov-Smirnov test
KS distance	0.174	0.174	0.1194	0.1194	0.1997	0.1997	0.198	0.198
P value	>0.1000	>0.1000	>0.1000	>0.1000	>0.1000	>0.1000	>0.1000	>0.1000
Passed normality test (alpha=0.05)?	Yes	Yes	Yes	Yes	Yes	Yes	Yes	Yes
P value summary	ns	ns	ns	ns	ns	ns	ns	ns
Number of values	14	14	11	11	12	12	12	12
Test for normal distribution	Sup Fig. 2e
Shapiro-Wilk test
W	0.9432	0.8904	0.97	0.9789	0.9593	0.845
P value	0.461	0.1405	0.9108	0.9787	0.7912	0.0656
Passed normality test (alpha=0.05)?	Yes	Yes	Yes	Yes	Yes	Yes
P value summary	ns	ns	ns	ns	ns	ns
Kolmogorov-Smirnov test
KS distance	0.1496	0.2756	0.1533	0.1035	0.1804	0.3181
P value	>0.1000	0.0192	>0.1000	>0.1000	>0.1000	0.0091
Passed normality test (alpha=0.05)?	Yes	No	Yes	Yes	Yes	No
P value summary	ns	*	ns	ns	ns	**
Number of values	14	11	12	12	9	9

## Sheet: Sup Fig.3
Test for normal distribution	Sup Fig. 3e
Shapiro-Wilk test
W	0.9605	0.8567
P value	0.7821	0.2586
Passed normality test (alpha=0.05)?	Yes	Yes
P value summary	ns	ns
Kolmogorov-Smirnov test
KS distance	N too small	N too small
P value
Passed normality test (alpha=0.05)?
P value summary
Number of values	4	3

[truncated: 15 more sheets: Sup Fig.4, Sup Fig.5, Sup Fig. 6, Sup Fig.7, Sup Fig.8, Sup Fig.9, Sup Fig,10, Sup Fig.12, Sup Fig.13, Sup Fig.15, Sup Fig.16, Sup Fig.17, Sup Fig.18, Sup Fig.20, Sup Fig.21]
