# Supplementary material for: Acetylcholine deficiency disrupts extratelencephalic projection neurons in the prefrontal cortex in a mouse model of Alzheimer’s disease
Source: Nat Commun. 2022 Feb 22;13:998. doi: 10.1038/s41467-022-28493-4 (PMC8863829; doi:10.1038/s41467-022-28493-4)
Supplement: Supplementary file 4 — Source Data [file 41467_2022_28493_MOESM4_ESM.zip › Source data/Source data supplementary figure.xlsx]

## Sheet: Fig S2
Supplementary figure 2b	Open field
	Distance in outer zone					Velocity in outer zone					Time in outer zone
	2M-WT	2M-5×FAD	6M-WT	6M-5×FAD		2M-WT	2M-5×FAD	6M-WT	6M-5×FAD		2M-WT	2M-5×FAD	6M-WT	6M-5×FAD
	3263.29	3164.02	1126.58	2785.3		4.07077	4.43314	3.97466	3.9223		801.68	713.76	302.2	710.16
	3849.01	3302.39	1734.23	3867.94		5.03849	4.94903	3.52371	5.17131		763.96	667.28	497.12	748
	2506.1	2634.74	2786.76	2019.45		3.31303	3.15432	3.42606	2.60185		756.44	835.56	813.44	776.2
	2219.5	2681.17	1904.05	4046.32		2.81705	3.6586	3.08358	5.49115		787.92	732.88	617.52	736.92
	3005.04	2779.51	4104.38	3397.44		3.83335	3.94727	4.79349	4.8281		783.96	704.2	856.24	703.72
	4534.03	2822.27	4770.55	1670.4		5.65144	4.2504	6.05061	2.15203		802.32	664.04	788.48	776.2
	4907.75	3323.31	1958.28	1508.21		6.20166	4.48878	2.85913	1.89521		791.4	740.4	684.96	795.84
	4046.64	3412.66	2587.35	1524.33		4.84558	4.50837	3.77208	1.94044		835.16	757	685.96	785.6
	2059.93	3193.14	2655.6	1969.17		2.61772	3.78729	3.368	3.04711		786.96	843.16	788.48	646.28
	3428.52	3647.54	2185.54	4656.06		4.40322	4.81283	2.83204	6.83749		778.68	758.2	771.72	681
	2054.43		4087.86	3273.41		3.02461		5.043	4.90531		679.28		810.6	667.36
	2477.32		2164.06			3.43729		3.53051			720.72		613
	3623.92		2092.75			4.84819		3.13005			749.56		668.6
	3824.22					5.26144					726.88
Supplementary figure 2d	Object recognition index during the familiarization sesseion
	2M						6M
	WT			5×FAD			WT			5×FAD
	object A	object B		object A	object B		object A	object B		object A	object B
	0.448858	0.551142		0.419683	0.580317		0.517632	0.482368		0.647929	0.352071
	0.569822	0.430178		0.588158	0.411842		0.520808	0.479192		0.540909	0.459091
	0.54922	0.45078		0.442396	0.557604		0.374509	0.625491		0.349423	0.650577
	0.594416	0.405584		0.494387	0.505613		0.466667	0.533333		0.452227	0.547773
	0.273662	0.726338		0.617066	0.382934		0.491779	0.508221		0.492094	0.507906
	0.466798	0.533202		0.649217	0.350783		0.653271	0.346729		0.40978	0.59022
	0.626031	0.373969		0.468074	0.531926		0.633333	0.366667		0.622599	0.377401
	0.428571	0.571429		0.506494	0.493506		0.481153	0.518847		0.431637	0.568363
	0.432131	0.567869		0.527435	0.472565		0.584648	0.415352		0.44499	0.55501
	0.419893	0.580107		0.534614	0.465386		0.4542	0.5458		0.426703	0.573297
	0.389272	0.610728		0.54622	0.45378		0.505132	0.494868		0.602328	0.397672
	0.573009	0.426991					0.652828	0.347172		0.776408	0.223592
	0.453029	0.546971
	0.562917	0.437083
Supplementary figure 2e	Object recognition index during the test sesseion
	2M-WT-novel	2M-5×FAD-novel 10min delay		6M-WT-novel-10min delay	6M-5×FAD-novel-10min delay		6M-WT-novel-24h delay		6M-5×FAD-novel-72h delay
	0.787446	0.861779		0.756431	0.36687		0.352941		0.529412
	0.729399	0.722054		0.614114	0.567337		0.735849		0.245283
	0.725573	0.7148		0.567888	0.724449		0.514286		0.482143
	0.414217	0.818274		0.820618	0.684443		0.4		0.24
	0.584938	0.717916		0.862359	0.431256		0.575758		0.5
	0.89119	0.689304		0.733806	0.579393		0.666667		0.490566
	0.78716	0.764586		0.753649	0.537897		0.4375		0.5
	0.676471	0.711778		0.646594	0.62963		0.483871		0.674699
	0.472864	0.66656		0.965702	0.611545		0.5		0.549296
	0.642455	0.703358		0.743824	0.51962
	0.630969	0.816099		0.772239	0.677907
	0.743694			0.712098	0.774513
	0.704214
	0.72155
	the density of Aβ plagues /mm2	delta recognition index
Supplementary figure 2g	39.33	0.386325
	41.5	0.114341
	44.33	0.0876748
	48.5	-0.072825
	48	0.278259
	53.67	0.074909
	50.33	0.135725
	51	-0.022899
	43.167	0.0073702
	46	0.001314

## Sheet: Fig S3
	mPFC
Supplementary figure 3e number of Cre+ neurons	2M-Fezf2-CreER	2M-5XFAD*Fezf2-CreER
	658.33	688.513
	682.41	637.878
	666.93	629.232
	691.44

## Sheet: Fig S4
	AD	WT
Supplementary figure4b	5.71021	6.58302
	2.37412	15.4456
	5.15752	19.4383
	5.6154	6.63122
	3.15347	5.30901
		9.94378
		24.9979
Supplementary figure4c		AD	WT
	No. of calcium transients	75	78
		47	35
		27	29
		42	24
		26	23
			41
			46
Supplementary figure4d		AD	WT
	interaction times	69	69
		49	30
		23	26
		36	29
		29	12
			44
			49
Supplementary figure4e	interaction times	No. of calcium transients
	75	69
	47	49
	27	23
	42	36
	26	29
Supplementary figure4f	interaction times	No. of calcium transients
	78	69
	35	30
	29	26
	24	29
	23	12
	41	44
	46	49
Supplementary figure4g		velocity(cm/s)
	AD	WT
	3.47038	5.47475
	2.83457	4.22836
	3.07868	4.0039
	5.60283	3.58734
	4.91346	4.9979
		4.79665
		4.30482
Supplementary figure4h	No. of calcium transients	velocity(cm/s)
	69	3.47038
	49	2.83457
	23	3.07868
	36	5.60283
	29	4.91346
Supplementary figure4i	No. of calcium transients	velocity(cm/s)
	69	5.47475
	30	4.22836
	26	4.0039
	29	3.58734
	12	4.9979
	44	4.79665
	49	4.30482
Supplementary figure4j	AUC	velocity(cm/s)
	9.217	3.47038
	4.591	2.83457
	11.73	3.07868
	18.67	5.60283
	6.657	4.91346
Supplementary figure4k	AUC	velocity(cm/s)
	13.9	5.47475
	35.48	4.22836
	36.66	4.0039
	18.02	3.58734
	14.33	4.9979
	23.63	4.79665
	37.44	4.30482

## Sheet: Fig S5
Supplementary figure 5l	cfos density(/mm2)
WT-NOR						WT-control						AD-NOR						AD-NOR
mPFC	248.5	256.5	345.5	352.5		mPFC	79	61	90	55		mPFC	154	198	177.5	166		mPFC	91.6	116.14	53.92
AON	37.8333	26.5	32.9167	28.9583		AON	8.25	6.66667	4.66667	2.5		AON	24.0833	27	50.8333	82.75		AON	18.97	21	12.22
APVT	174	197.5	232.5	161		APVT	189.5	103.5	147	89.5		APVT	193	211	206	225		APVT	124	132.75	81.19
HDB	74.3333	80	62	59		HDB	32	38	48.6667	39		HDB	59.3333	60	56	50		HDB	44	32.59	20.75
LHA	61.125	38.5	34.5	27.625		LHA	31.25	32.125	32.5	26		LHA	36.75	41	105.75	104.375		LHA	33.33	21.48	18.52
MD	31.25	18.75	7	10.875		MD	4.5	4	9.625	7.25		MD	10.5	13.75	11.5	18.25		MD	8.25	7.77	5.33
PAG	365	133.5	170	119		PAG	62	25.5	42	29.5		PAG	102	110	160	157		PAG	81.25	77.33	46
PVT	321	240	158	206		PVT	148	85	132	84		PVT	172	185	364	392		PVT	139.06	187.5	118.75
SI	74.3333	67	58	59.6667		SI	18	28	27.3333	34.3333		SI	50.6667	46.6667	46	44.6667		SI	25.33	23.7	10.08
SNR	20.6667	28.6667	20.6667	16.3333		SNR	17.3333	5.66667	10.1667	5		SNR	18	22.3333	17.6667	17		SNR	11.25	15.67	8.333
SUM	196.75	176.25	180	184.5		SUM	89.75	46.75	44	26		SUM	138.25	169.5	169	162		SUM	77.5	58.22	51.11
VTA	31.375	26.125	27	26.25		VTA	14.625	8.25	9.375	6.5		VTA	20.5	17.75	15.25	20		VTA	21	19.33	12.333

## Sheet: Fig S6
number of NeuN+ neurons	mPFC
Supplementary figure 6c	6M-WT	6M-5XFAD
	1758.81	1731.38
	1701.33	1616.79
	1697.07	1698.17
number of NeuN+ neurons	SI
	6M-WT	6M-5XFAD
Supplementary figure 6f	1473.2	1406
	1366	1470.8
	1458.25	1436.67
number of NeuN+ neurons	SUM
	6M-WT	6M-5XFAD
Supplementary figure 6i	1623.71	1406
	1646.41	1736.89
	1866.07	1643.33
number of NeuN+ neurons	VTA
	6M-WT	6M-5XFAD
Supplementary figure 6l	1318.44	1381.25
	1440.62	1330.62
	1455.94	1384.77

## Sheet: Fig S7
Supplementary figure 7c	Off	Novel	Familiar	delta object recognition index		On	Novel	Familiar	delta object recognition index
		0.54878	0.45122	0.097561			0.819149	0.180851	0.638298
		0.679803	0.320197	0.359606			0.588235	0.411765	0.176471
		0.670051	0.329949	0.340102			0.781726	0.218274	0.563452
		0.622881	0.377119	0.245763			0.684426	0.315574	0.368853
		0.64532	0.35468	0.29064			0.825328	0.174672	0.650655
		0.942197	0.0578035	0.884393			0.784387	0.215613	0.568773
		0.732919	0.267081	0.465838			0.645963	0.354037	0.291926
		0.748988	0.251012	0.497976			0.718391	0.281609	0.436782
Supplementary figure 7d	Off	Novel	Familiar	delta object recognition index		On	Novel	Familiar	delta object recognition index
		0.810586	0.189414	0.621172			0.678571	0.321429	0.357143
		0.847059	0.152941	0.694118			0.806452	0.193548	0.612903
		0.873684	0.126316	0.747368			0.737903	0.262097	0.475806
		0.911822	0.0881777	0.823645			0.913265	0.0867347	0.826531
		0.516545	0.483455	0.0330907			0.544776	0.455224	0.0895522
		0.757445	0.242555	0.514889			0.666667	0.333333	0.333333
		0.793708	0.206292	0.587415			0.80829	0.19171	0.61658
		0.839196	0.160804	0.678392			0.803922	0.196078	0.607843
Supplementary figure 7e	Off	Novel	Familiar	delta object recognition index		On	Novel	Familiar	delta object recognition index
		0.90795	0.0920502	0.8159			0.642978	0.357022	0.285956
		0.795632	0.204368	0.591264			0.771481	0.228519	0.542962
		0.80574	0.19426	0.611479			0.744783	0.255217	0.489567
		0.614458	0.385542	0.228916			0.722628	0.277372	0.445255
		1	0	1			0.734253	0.265747	0.468506
		0.692641	0.307359	0.385281			0.463415	0.536585	-0.0731708
		0.554217	0.445783	0.108434			0.482828	0.517172	-0.0343434
		0.691439	0.308561	0.382879			0.444444	0.555556	-0.111111
		Distance in the open field (cm)					Distance in the open field (cm)
Supplementary figure 7f	Off	923.871				On	878.08
		872.595					818.473
		504.781					644.744
		638.258					766.032
		555.827					1075.46
		729.838					737.096
		521.418					570.716
		986.51					536.046

## Sheet: Fig S8
Supplementary figure 8c	Off	Novel	Familiar	delta object recognition index		On	Novel	Familiar	delta object recognition index
		0.654545	0.345455	0.309091			0.593496	0.406504	0.186992
		0.844828	0.155172	0.689655			0.666667	0.333333	0.333333
		0.826923	0.173077	0.653846			0.821053	0.178947	0.642105
		0.625	0.375	0.25			0.75	0.25	0.5
		0.838926	0.161074	0.677852			0.75	0.25	0.5
		0.774194	0.225806	0.548387			0.730769	0.269231	0.461538
		0.774648	0.225352	0.549296			0.8	0.2	0.6
		0.776471	0.223529	0.552941			0.73913	0.26087	0.478261
Supplementary figure 8d	Off	Novel	Familiar	delta object recognition index		On	Novel	Familiar	delta object recognition index
		0.841808	0.158192	0.683616			0.816667	0.183333	0.633333
		0.845793	0.154206	0.691587			0.857143	0.142857	0.714286
		0.743414	0.256586	0.486828			0.904762	0.0952381	0.809524
		0.812821	0.187179	0.625643			0.875	0.125	0.75
		0.757641	0.242359	0.515282			0.756098	0.243902	0.512195
		0.859543	0.140457	0.719085			0.929825	0.0701754	0.859649
		0.75242	0.247581	0.504839			0.660256	0.339744	0.320513
		0.823634	0.176366	0.647268			0.79661	0.20339	0.59322
		0.522515	0.477485	0.0450308			0.876471	0.123529	0.752941
Supplementary figure 8e	Off	Novel	Familiar	delta object recognition index		On	Novel	Familiar	delta object recognition index
		0.731481	0.268519	0.462963			0.586777	0.413223	0.173554
		0.880952	0.119048	0.761905			0.52381	0.47619	0.047619
		0.822222	0.177778	0.644444			0.694444	0.305556	0.388889
		0.354839	0.645161	-0.29032			0.526316	0.473684	0.052632
		0.683333	0.316667	0.366667			0.333333	0.666667	-0.33333
		0.959184	0.0408163	0.918367			0.410256	0.589744	-0.17949
		0.869565	0.130435	0.73913			0.694444	0.305556	0.388889
		0.625	0.375	0.25			0.36	0.64	-0.28
		0.826087	0.173913	0.652174			0.443182	0.556818	-0.113636
		0.535714	0.464286	0.071428			0.227273	0.772727	-0.545455
		0.7875	0.2125	0.575			0.684685	0.315315	0.369369
		0.496124	0.503876	-0.00775			0.282609	0.717391	-0.434783
		0.666667	0.333333	0.333334			0.836735	0.163265	0.673469
		Distance in the open field (cm)					Distance in the open field (cm)
Supplementary figure 8f	Off	1084.56				On	2667.57
		814.645					3407.08
		550.202					3038.6
		785.629					1810.21
		676.813					2376.55
		2638.07					2917.14
		2316.72					1898.92
		2355.61					3384.97
		366.608					1735.63
		1430.58					2691.08

## Sheet: Fig S9
	6M-5xFAD
Supplementary figure 9b		Distance in the open field (cm)			Distance in the open field (cm)
	off	2139.66		on	2076.69
		2123.38			1289.15
		1402.14			1838.66
		2173.21			915.175
		2362.83			1072.37
		1864.02			1507.65
		2034.08			1555.02
		1470.7			1848.97
		1007.73			2156.55
		1179.78			2176.29
Supplementary figure 9c		object recognition index(off)	object recognition index(on)
		novel	novel
		0.693163	0.436262
		0.557171	0.634716
		0.543837	0.504826
		0.463587	0.534387
		0.639129	0.50515
		0.537454	0.537886
		0.567863	0.588673
		0.488551	0.577145
		0.503685	0.437639
		0.500657	0.569727

## Sheet: Fig S10
Supplementary figure 10c		Novel	Familiar	delta object recognition index
	Control	0.864555	0.135445	0.729111
		0.588591	0.411409	0.177181
		0.68569	0.31431	0.371381
		0.635989	0.364011	0.271978
		0.697927	0.302073	0.395854
		0.535574	0.464426	0.0711488
		0.557692	0.442308	0.115385
	PFC-SI	0.511752	0.488248	0.0235043
		0.798405	0.201595	0.596811
		0.593127	0.406873	0.186254
		0.532588	0.467412	0.0651769
		0.662791	0.337209	0.325581
		0.742642	0.257358	0.485283
		0.564972	0.435028	0.129944
	PFC-SUM	0.523346	0.476654	0.0466926
		0.447087	0.552913	-0.105826
		0.564313	0.435687	0.128626
		0.397472	0.602528	-0.205056
		0.344351	0.655649	-0.311298
		0.383199	0.616801	-0.233601
		0.521567	0.478433	0.043134
	PFC-VTA	0.641975	0.358025	0.283951
		0.761011	0.238989	0.522021
		0.735026	0.264974	0.470052
		0.830568	0.169432	0.661137
		0.714777	0.285223	0.429555
		0.718951	0.281049	0.437901
		0.763919	0.236081	0.527838
Supplementary figure 10d	traveling distance (cm)
	Control	PFC-SI	PFC-SUM	PFC-VTA
	1000.59	1106.23	1048.4	262.697
	700.094	1038.63	1023.68	260.959
	712.846	1136.39	986.756	307.995
	723.568	1054.37	747.685	384.651
	1023.57	987.365	685.394	209.183
	657.356	820.365	769.185	367.447
	778.289	745.324	468.358	315.399

## Sheet: Fig S12
	Brain region	AD 1#	%	AD 2#	%	AD 3#	%	AD 4#	%	AD 5#	%	AD 6#	%	AD 7#	%		Brain region	WT 1#	%	WT 2#	%	WT 3#	%	WT 4#	%
Supplementary figure 12d	FRP	87	0.0125977	123	0.0212325	81	0.0137615	285	0.0295858	45	0.0108303	78	0.00875716	222	0.0343228		FRP	111	0.0177458	270	0.0284991	129	0.0227273	132	0.0169101
	ORB	279	0.0403997	363	0.0626618	24	0.00407747	651	0.0675802	147	0.0353791	282	0.0316605	267	0.0412801		ORB	255	0.0407674	564	0.0595313	312	0.0549683	345	0.0441968
	ACA	1173	0.169852	1239	0.213879	1437	0.244139	1668	0.173155	885	0.212996	1887	0.211856	1041	0.160946		ACA	1431	0.228777	1347	0.142179	1149	0.202431	1797	0.230208
	ILA	858	0.12424	642	0.110823	762	0.12946	486	0.0504516	399	0.0960289	558	0.0626474	432	0.0667904		ILA	507	0.0810552	720	0.0759975	702	0.123679	540	0.0691776
	AI	150	0.0217202	129	0.0222683	63	0.0107034	222	0.0230458	96	0.0231047	426	0.0478276	114	0.0176252		AI	51	0.00815348	216	0.0227992	81	0.0142706	147	0.0188317
	MOS	465	0.0673328	525	0.0906266	12	0.00203874	1092	0.11336	261	0.0628159	432	0.0485012	804	0.124304		MOS	585	0.0935252	843	0.0889804	615	0.108351	861	0.1103
	MOP	57	0.00825369	90	0.015536	864	0.146789	396	0.0411087	48	0.0115523	102	0.0114517	399	0.0616883		MOP	162	0.0258993	489	0.0516149	114	0.0200846	216	0.027671
	SSP	12	0.00173762	30	0.00517866	18	0.0030581	138	0.0143258	15	0.00361011	33	0.00370495	117	0.0180891		SSP	27	0.00431655	150	0.0158328	60	0.0105708	36	0.00461184
	RSP	114	0.0165074	201	0.034697	69	0.0117227	498	0.0516973	120	0.0288809	282	0.0316605	156	0.0241187		RSP	495	0.0791367	456	0.0481317	267	0.0470402	504	0.0645657
	VISam	33	0.00477845	21	0.00362506	18	0.0030581	33	0.00342572	21	0.00505415	45	0.00505221	9	0.00139147		VISam	60	0.00959233	111	0.0117163	90	0.0158562	69	0.00883935
	VISP	21	0.00304083	12	0.00207147	351	0.059633	9	0.000934288	15	0.00361011	18	0.00202088	9	0.00139147		VISP	24	0.00383693	30	0.00316656	6	0.00105708	27	0.00345888
	DP	450	0.0651607	267	0.0460901	207	0.0351682	204	0.0211772	222	0.0534296	300	0.0336814	180	0.0278293		DP	402	0.0642686	354	0.0373654	150	0.0264271	204	0.0261337
	AON	345	0.0499566	249	0.0429829	48	0.00815494	108	0.0112115	129	0.0310469	252	0.0282924	90	0.0139147		AON	171	0.0273381	288	0.030399	42	0.00739958	69	0.00883935
	PIR	492	0.0712424	228	0.0393578	21	0.00356779	114	0.0118343	54	0.0129964	489	0.0549006	81	0.0125232		PIR	228	0.0364508	240	0.0253325	36	0.00634249	51	0.00653344
	VDB	78	0.0112945	27	0.0046608	201	0.0341488	48	0.00498287	84	0.0202166	72	0.00808353	36	0.00556586		VDB	60	0.00959233	108	0.0113996	27	0.00475687	63	0.00807071
	HDB	132	0.0191138	42	0.00725013	66	0.011213	126	0.01308	132	0.031769	207	0.0232401	57	0.00881262		HDB	105	0.0167866	159	0.0167828	72	0.012685	114	0.0146042
	SI	114	0.0165074	27	0.0046608	30	0.00509684	129	0.0133915	54	0.0129964	123	0.0138094	99	0.0153061		SI	51	0.00815348	87	0.00918303	84	0.0147992	72	0.00922367
	CLA	36	0.00521286	225	0.03884	108	0.0183486	294	0.0305201	270	0.0649819	402	0.045133	249	0.0384972		CLA	192	0.0306954	342	0.0360988	168	0.0295983	204	0.0261337
	BLA	84	0.0121633	69	0.0119109	33	0.00560652	282	0.0292744	105	0.0252708	252	0.0282924	117	0.0180891		BLA	48	0.00767386	75	0.0079164	48	0.00845666	75	0.00960799
	CM	159	0.0230235	84	0.0145003	54	0.00917431	264	0.0274058	57	0.0137184	168	0.0188616	180	0.0278293		CM	63	0.0100719	153	0.0161495	93	0.0163848	129	0.0165257
	MD	558	0.0807993	402	0.0693941	204	0.0346585	963	0.0999689	333	0.0801444	792	0.0889188	711	0.109926		MD	498	0.0796163	882	0.0930969	540	0.0951374	897	0.114912
	PVT	45	0.00651607	54	0.0093216	18	0.0030581	54	0.00560573	27	0.00649819	105	0.0117885	12	0.00185529		PVT	12	0.00191847	39	0.00411653	9	0.00158562	6	0.00076864
	AM	291	0.0421373	279	0.0481616	282	0.0479103	516	0.0535659	288	0.0693141	558	0.0626474	288	0.0445269		AM	375	0.059952	603	0.0636479	333	0.0586681	567	0.0726364
	RE	66	0.00955691	84	0.0145003	279	0.0474006	150	0.0155715	33	0.00794224	72	0.00808353	78	0.0120594		RE	51	0.00815348	201	0.021216	42	0.00739958	36	0.00461184
	VM	327	0.0473501	225	0.03884	15	0.00254842	645	0.0669573	189	0.0454874	459	0.0515325	549	0.0848794		VM	129	0.0206235	570	0.0601647	369	0.0650106	498	0.0637971
	LHA	240	0.0347524	42	0.00725013	588	0.0998981	24	0.00249144	12	0.00288809	132	0.0148198	63	0.00974026		LHA	75	0.0119904	18	0.00189994	57	0.0100423	24	0.00307456
	CA1	138	0.0199826	33	0.00569653	12	0.00203874	120	0.0124572	54	0.0129964	204	0.0229033	48	0.00742115		CA1	21	0.00335731	111	0.0117163	54	0.00951374	72	0.00922367
	LENT	66	0.00955691	51	0.00880373	0	0	78	0.00809717	45	0.0108303	144	0.0161671	45	0.00695733		LENT	30	0.00479616	24	0.00253325	12	0.00211416	12	0.00153728
	VTA	36	0.00521286	30	0.00517866	21	0.00356779	36	0.00373715	15	0.00361011	33	0.00370495	15	0.00231911		VTA	36	0.0057554	24	0.00253325	15	0.00264271	39	0.00499616
Supplementary figure 12e	the number of input cells
	5×FAD:Fezf2-CreER	Fezf2-CreER
	6906	6255
	5793	9474
	5886	5676
	9633	7806
	4155
	8907
	6468
Supplementary figure 12f	input cell-starter cell ratio
	5×FAD:Fezf2-CreER	Fezf2-CreER
	4.77593	6.68269
	4.30067	5.46367
	4.29949	5.61424
	6.37103	7.30899
	4.55592
	7.47232
	6.86624
Supplementary figure 12g	5×FAD:Fezf2-CreER
	the number of starter cells	the number of input cells
	1446	6906
	1347	5793
	1369	5886
	1512	9633
	912	4155
	1192	8907
	942	6468
Supplementary figure 12h	Fezf2-CreER
	the number of starter cells	the number of input cells
	936	6255
	1734	9474
	1011	5676
	1068	7806

[truncated: 8 more sheets: Fig S13, Fig S15, Fig S16, Fig S17, Fig S18, Fig S19, Fig S20, Fig S21]
