# Supplementary material for: Acetylcholine deficiency disrupts extratelencephalic projection neurons in the prefrontal cortex in a mouse model of Alzheimer’s disease
Source: Nat Commun. 2022 Feb 22;13:998. doi: 10.1038/s41467-022-28493-4 (PMC8863829; doi:10.1038/s41467-022-28493-4)
Supplement: Supplementary file 4 — Source Data [file 41467_2022_28493_MOESM4_ESM.zip › Source data/Source data-statistical results.xlsx]

## Sheet: Sheet1
Figure No.	Result from statistical analysis
Fig 1l	two-tailed unpaired t-test, AD vs. WT, p=0.0147, t=2.945, df=10
Fig 1n	One-way ANOVA followed with Tukey's post hoc test, F (2, 9) = 0.1921, p=0.8285
	AD vs. control, p=0.9265; AD vs. WT, p=0.8157; control vs. WT, p=0.9685
Fig 1o	One-way ANOVA followed with Tukey's post hoc test, F (2, 9) = 11.42, p=0.0034
	AD vs. control, p=0.7441; AD vs. WT, p=0.0120; control vs. WT, p=0.0040
Fig 1p	One-way ANOVA with Tukey's post hoc test, F (2, 9) = 18.01, p=0.0007
	AD vs. control, p=0.5716; AD vs. WT, p=0.0033; control vs. WT, p=0.0008
Fig 2e	Left: two-tailed paired t-test, laser off, novel vs. familiar, p=0.3935, t=0.9092, df=7; laser on, novel vs. familiar, p=0.0002, t=6.934, df=7;
	Right: two-tailed paired t-test, p=0.0484, t=2.387, df=7
Fig 2f	two-tailed paired t-test, p=0.0238, t=2.876, df=7
Fig 2h	Left: two-tailed paired t-test, laser off, novel vs. familiar, p=0.0451, t=2.878, df=4; laser on, novel vs. familiar,p=0.1731, t=1.656, df=4;
	Right: two-tailed paired t-test, p=0.8315, t=0.2271, df=4
Fig 2i	two-tailed paired t-test, p=0.2947, t=1.205, df=4
Fig 3c	One-way ANOVA with Tukey's post hoc test, F (3, 20) = 11.92, p=0.0001
	control vs. PFC-SI, p=0.8057; control vs. PFC-SUM, p=0.0010; control vs. PFC-VTA, p=0.9966
	PFC-SI vs. PFC-SUM, p=0.0001; PFC-SI vs. PFC-VTA, p=0.6887
	PFC-SUM vs. PFC-VTA, p=0.0016
Fig 3d	One-way ANOVA with Tukey's post hoc test, F (3, 16) = 0.7666, p=0.5293
	control vs. PFC-SI, p=0.9995; control vs. PFC-SUM, p=0.8142; control vs. PFC-VTA, p=0.5838
	PFC-SI vs. PFC-SUM, p=0.8649; PFC-SI vs. PFC-VTA, p=0.6478
	PFC-SUM vs. PFC-VTA, p=0.9768
Fig 3e	One-way ANOVA with Tukey's post hoc test, F (3, 20) = 26.68, p<0.0001
	control vs. PFC-SI, p>0.9999; control vs. PFC-SUM, p=0.9665; control vs. PFC-VTA, p<0.0001
	PFC-SI vs. PFC-SUM, p=0.9616; PFC-SI vs. PFC-VTA, p<0.0001
	PFC-SUM vs. PFC-VTA, p<0.0001
Fig 3f	One-way ANOVA with Tukey's post hoc test, F (3, 16) = 0.5372, p=0.6635
	control vs. PFC-SI, p=0.8536; control vs. PFC-SUM, p=0.6372; control vs. PFC-VTA, p=0.7769
	PFC-SI vs. PFC-SUM, p=0.978; PFC-SI vs. PFC-VTA, p=0.9986
	PFC-SUM vs. PFC-VTA, p=0.9947
Fig 4f	One-way ANOVA with Tukey's post hoc test, F (2, 18) = 552.3, p<0.0001
	SI projecting vs. SUM projecting, p=0.0001; SI projecting vs. double projecting, p<0.0001; SUM projecting vs. double projecting, p<0.0001;
Fig 4i	One-way ANOVA with Tukey's post hoc test, F (2, 13) = 9.567, p=0.0028
	CT vs. IT, p=0.0126; CT vs. PT, p=0.6134; IT vs. PT, p=0.0041
Fig 5b	unpaired two-tailed t-test, VDB, AD vs. WT, p=0.3821, t=0.9248, df=8; HDB, AD vs. WT, p=0.0289, t=2.657, df=8; SI, AD vs. WT, p=0.9174, t=0.1070, df=8
Fig 5c	unpaired two-tailed t-test, VDB, AD vs. WT, p=0.9561, t=0.05782, df=5; HDB, AD vs. WT, p=0.1669, t=1.616, df=5; SI, AD vs. WT, p=0.3657, t=0.9944, df=5
Fig 5j	One-way ANOVA with Tukey's post hoc test, F (2, 6) = 226.4, p<0.0001
	C57 vs. 2M-5xFAD, p=0.0120; C57 vs. 6M-5xFAD, p<0.0001; 2M-5xFAD vs. 6M-5xFAD, p<0.0001;
Fig 6j	Two-tailed Mann-Whitney test, AD vs. WT, p=0.0148, Sum of ranks in column A,B=65, 166; U=20
Fig 7d	Left: Paired two-tailed t-test, laser off, novel vs. familiar, p=0.8786, t=0.1627, df=4; on, novel vs. familiar,p=0.0022, t=7.004, df=4;
	Right: paired two-tailed t-test, p=0.0284, t=3.358, df=4
Fig 7e	paired two-tailed t-test, off vs. on, p=0.7324, t=0.3667, df=4
Fig 7g	Left: Paired two-tailed t-test, off, novel vs. familiar, p=0.3891, t=0.9653, df=4; on, novel vs. familiar,p=0.0217, t=3.654, df=4;
	Right: paired two-tailed t-test, p=0.0169, t=3.941, df=4
Fig 7h	paired two-tailed t-test, off vs. on, p=0.844, t=0.2099, df=4
Fig8c4	Paired two-tailed t-test, novel vs. old, p=0.0094, t=4.689, df=4
Fig8d4	Paired two-tailed t-test, novel vs. old, p=0.0482, t=2.812, df=4
Fig8e4	Two-tailed Wilcoxon matched-pairs signed rank test, novel vs. old, p=0.0625, W=15
Fig8f4	Paired two-tailed t-test, novel vs. old, p=0.6313, t=0.5187, df=4
Fig8g4	Paired two-tailed t-test, novel vs. old, p=0.0479, t=2.819, df=4
Fig8h	Two-tailed Mann-Whitney test, AD vs. AD+CNO, p=0.0952, Sum of ranks in column A,B=19, 36; U=4
Fig8i	Unpaired two-tailed t-test, Chat-Cre+CNO vs. Chat-Cre, p=0.0053, t=3.787, df=8
Sup Fig. 2b	Unpaired two-tailed t-test, Distance, 2M, WT vs. AD, p=0.5734, t=0.5716, df=22; 6M, WT vs. AD, p=0.7158, t=0.3688, df=22
	Unpaired two-tailed t-test, Velocity, 2M, WT vs. AD, p=0.9154, t=0.1075, df=22; 6M, WT vs. AD, p=0.8685, t=0.1675, df=22
	Unpaired two-tailed t-test, Time, 2M, WT vs. AD, p=0.1981, t=1.327, df=22; 6M, WT vs. AD, p=0.3612, t=0.9326, df=22
Sup Fig. 2d	Paired two-tailed t-test, 2M, WT, object A vs. object B, p=0.5706, t=0.5819, df=13; 2M, AD, object A vs. object B, p=0.2426, t=1.242, df=10
	Paired two-tailed t-test, 6M, WT, object A vs. object B, p=0.2867, t=1.120, df=11; 6M, AD, object A vs. object B, p=0.6547, t=0.4596, df=11
Sup Fig. 2e	Time, 2M, unpaired two-tailed t-test, WT vs. AD, p=0.1318, t=1.562, df=23;
Sup Fig. 2e	6M, WT vs. AD, One-way ANOVA with Tukey's post hoc test, F (3, 38) = 10.61, p<0.0001. WT vs AD, p=0.0185; AD-10min vs AD 24h, p=0.5248; AD-10min vs AD-72h, p=0.1125; AD-24h vs AD-72h, p=0.8138
Sup Fig. 2g	R square=0.1756, p= 0.228
Sup Fig. 3e	two-tailed unpaired t-test, Fezf2-CreER vs. 5×FAD:Fezf2-CreER , p=0.2548, t=1.286, df=5
Sup Fig. 4a	Unpaired two-tailed t-test, AD vs. WT, p=0.0391, t=2.373, df=10
Sup Fig. 4b	Unpaired two-tailed t-test, AD vs. WT, p=0.7336, t=0.3500, df=10
Sup Fig. 4c	Unpaired two-tailed t-test, AD vs. WT, p=0.7061, t=0.3880, df=10
Sup Fig. 4d	R square=0.9547, p=0.0041
Sup Fig. 4e	R square=0.8916, p=0.0014
Sup Fig. 4f	Unpaired two-tailed t-test, AD vs. WT, p=0.3681, t=0.9427, df=10
Sup Fig. 4g	R square=0.0615, p=0.6875
Sup Fig. 4h	R square=0.4481, p=0.1
Sup Fig. 4i	R square=0.3644, p=0.281
Sup Fig. 4j	R square=0.2639, p=0.2382
Sup Fig. 5l	Two-way ANOVA with Tukey's post hoc test (see sheet fig 5l for details)
	mPFC, WT-NOR vs. WT-control, p=0.0078; WT-NOR vs. AD-NOR, p=0.0485; AD-NOR vs. AD-control, p=0.0671
	AON, WT-NOR vs. WT-control, p=0.0016; WT-NOR vs. AD-NOR, p=0.7332; AD-NOR vs. AD-control, p=0.3229
	HDB, WT-NOR vs. WT-control, p=0.1018; WT-NOR vs. AD-NOR, p=0.2402; AD-NOR vs. AD-control, p=0.1511
	SI, WT-NOR vs. WT-control, p=0.0012; WT-NOR vs. AD-NOR, p=0.0421; AD-NOR vs. AD-control, p=0.0618
	aPVT, WT-NOR vs. WT-control, p=0.2528; WT-NOR vs. AD-NOR, p=0.7446; AD-NOR vs. AD-control, p=0.0427
	MD, WT-NOR vs. WT-control, p=0.3626; WT-NOR vs. AD-NOR, p=0.9210; AD-NOR vs. AD-control, p=0.0876
	pPVT, WT-NOR vs. WT-control, p=0.1031; WT-NOR vs. AD-NOR, p=0.8937; AD-NOR vs. AD-control, p=0.2970
	LHA, WT-NOR vs. WT-control, p=0.5950; WT-NOR vs. AD-NOR, p=0.4927; AD-NOR vs. AD-control, p=0.2377
	PAG, WT-NOR vs. WT-control, p=0.1920; WT-NOR vs. AD-NOR, p=0.7144; AD-NOR vs. AD-control, p=0.0685
	SUM, WT-NOR vs. WT-control, p=0.0038; WT-NOR vs. AD-NOR, p=0.1175; AD-NOR vs. AD-control, p=0.0015
	VTA, WT-NOR vs. WT-control, p=0.0011; WT-NOR vs. AD-NOR, p=0.0068; AD-NOR vs. AD-control, p=0.9906
	SNR, WT-NOR vs. WT-control, p=0.0733; WT-NOR vs. AD-NOR, p=0.7596; AD-NOR vs. AD-control, p=0.1647
Sup Fig. 6c	Unpaired two-tailed t-test, AD vs. WT, p=0.4017, t=0.9372, df=4
Sup Fig. 6f	Unpaired two-tailed t-test, AD vs. WT, p=0.8961, t=0.1391, df=4
Sup Fig. 6i	Unpaired two-tailed t-test, AD vs. WT, p=0.4041, t=0.9319, df=4
Sup Fig. 6l	Unpaired two-tailed t-test, AD vs. WT, p=0.4475, t=0.8414, df=4
Sup Fig. 7c	Left: Paired two-tailed t-test, laser off, novel vs. familiar, p=0.0019, t=4.822, df=7; laser on, novel vs. familiar,p=0.0001, t=7.577, df=7
	Right: paired two-tailed t-test, p=0.5616, t=0.6092, df=7
Sup Fig. 7d	Left: Paired two-tailed t-test, off, novel vs. familiar, p=0.0002, t=6.827, df=7; on, novel vs. familiar,p=0.0005, t=6.102, df=7
	Right: paired two-tailed t-test, p=0.0692, t=2.144, df=7
Sup Fig. 7e	Left: Paired two-tailed t-test, off, novel vs. familiar, p=0.0018, t=4.890, df=7; on, novel vs. familiar,p=0.0382, t=2.549, df=7
	Right: paired two-tailed t-test, p=0.0318, t=2.674, df=7
Sup Fig. 7f	Paired two-tailed t-test, off vs. on, p=0.7108, t=0.3862, df=7
Sup Fig. 8c	Left: Paired two-tailed t-test, off, novel vs. familiar, p<0.0001, t=9.053, df=7; on, novel vs. familiar, p<0.0001, t=9.038, df=7
	Right: paired two-tailed t-test, p=0.3234, t=1.062, df=7
Sup Fig. 8d	Left: off, two-tailed Wilcoxon matched-pairs signed rank test, novel vs. familiar, p=0.0039, W=-45; on, two-tailed paired t-test, novel vs. familiar, p<0.0001, t=11.84, df=8
	Right: two-tailed Wilcoxon matched-pairs signed rank test, p=0.4258, W=15
Sup Fig. 8e	Left: Paired two-tailed t-test, off, novel vs. familiar, p=0.0009, t=4.377, df=12; on, novel vs. familiar, p=0.8789, t=0.1556, df=12
	Right: paired two-tailed t-test, p=0.0041, t=3.539, df=12
Sup Fig. 8f	Paired two-tailed t-test, off vs. on, p=0.0015, t=4.480, df=9
Sup Fig. 9b	paired two-tailed t-test, p=0.6417, t=0.4814, df=9
Sup Fig. 9c	Paired two-tailed t-test, off vs. on, p=0.6425, t=0.4802, df=9
Sup Fig. 10c	One-way ANOVA with Tukey's post hoc test, F (3, 24) = 11.43, p<0.0001
	control vs. PFC-SI, p=0.9673; control vs. PFC-SUM, p=0.0029; control vs. PFC-VTA, p=0.3343
	PFC-SI vs. PFC-SUM, p=0.0090; PFC-SI vs. PFC-VTA, p=0.1571
	PFC-SUM vs. PFC-VTA, p<0.0001
Sup Fig. 10d	One-way ANOVA with Tukey's post hoc test, F (3, 24) = 26.17, p<0.0001
	control vs. PFC-SI, p=0.1349; control vs. PFC-SUM, p=0.9954; control vs. PFC-VTA, p<0.0001
	PFC-SI vs. PFC-SUM, p=0.2049; PFC-SI vs. PFC-VTA, p<0.0001
	PFC-SUM vs. PFC-VTA, p<0.0001
Sup Fig. 12d	Two-way ANOVA with Sidak's post hoc test (see sheet fig 12d for details)
	FRP, p>0.9999
	ORB, p>0.9999
	ACA, p>0.9999
	ILA, p>0.9999
	AI, p=0.9972
	MOS, p>0.9999
	MOP, p>0.9999
	SSP, p>0.9999
	RSP, p=0.5912
	VISam, p=0.2951
	VISP, p>0.9999
	DP, p>0.9999
	AON, p>0.9999
	PIR, p>0.9999
	VDB, p>0.9999
	HDB, p>0.9999
	SI, p>0.9999
	CLA, p>0.9999
	BLA, p=0.5281
	CM, p=0.9979
	MD, p>0.9999
	PVT, p=0.3649
	AM, p=0.781
	RE, p>0.9999
	VM, p>0.9999
	LHA, p>0.9999
	CA1, p>0.9999
	LENT, p=0.4098
	VTA, p>0.9999
Sup Fig. 12e	Unpaired two-tailed t-test, WT vs. AD, p=0.6844, t=0.4199, df=9
Sup Fig. 12f	Unpaired two-tailed t-test, WT vs. AD, p=0.3496, t=0.9867, df=9
Sup Fig. 12g	R square=0.2787, p=0.2232
Sup Fig. 12h	R square=0.7926, p=0.1097
Sup Fig. 13e	Two-way ANOVA with Sidak's post hoc test (see sheet fig 13e for details)
	FRP, p>0.9999
	ORB, p>0.9999
	ACA, p=0.952
	ILA, p>0.9999
	AI, p>0.9999
	MOS, p=0.8461
	MOP, p>0.9999
	SSP, p>0.9999
	RSP, p>0.9999
	VISam, p=0.999
	VISP, p>0.9999
	DP, p=0.9813
	AON, p>0.9999
	PIR, p>0.9999
	VDB, p>0.9999
	HDB, p>0.9999
	SI, p>0.9999
	CLA, p>0.9999
	BLA, p=0.8727
	CM, p>0.9999
	MD, p>0.9999
	PVT, p>0.9999
	AM, p>0.9999
	RE, p>0.9999
	VM, p>0.9999
	LHA, p>0.9999
	CA1, p>0.9999
	LENT, p>0.9999
	VTA, p>0.9999
Sup Fig. 13f	two-tailed unpaired t test, p=0.2167, t=1.380, df=6
Sup Fig. 15b	Unpaired two-tailed t-test, VDB: WT vs. AD, p=0.7839, t=0.2869, df=6; HDB-MA: WT vs. AD, p=0.4834, t=0.7469, df=6; SI: WT vs. AD, p=0.1761, t=1.533, df=6
Sup Fig. 16c	Left: two-tailed paired t-test, laser off, novel vs. familiar, p=0.0101, t=4.596, df=4; laser on, novel vs. familiar, p=0.0626, t=2.560, df=4
	Right: paired two-tailed t-test, p=0.2689, t=1.283, df=4
Sup Fig. 16d	Left: Paired two-tailed t-test, off, novel vs. familiar, p=0.0035, t=5.192, df=5; on, novel vs. familiar, p=0.0199, t=3.369, df=5
	Right: paired two-tailed t-test, p=0.4474, t=0.8241, df=5
Sup Fig. 16e	Left: Paired two-tailed t-test, off, novel vs. familiar, p=0.0014, t=4.789, df=8; on, novel vs. familiar, p=0.1013, t=1.851, df=8
	Right: paired two-tailed t-test, p=0.0051, t=3.823, df=8
Sup Fig. 16f	Unpaired two-tailed t-test, p=0.8127, t=0.2448, df=8
Sup Fig. 17c	Left: Paired two-tailed t-test, off, novel vs. familiar, p=0.0016, t=5.006, df=7; on, novel vs. familiar, p=0.0041, t=4.184, df=7
	Right: paired two-tailed t-test, p=0.6673, t=0.4485, df=7
Sup Fig. 17d	Left: Paired two-tailed t-test, off, novel vs. familiar, p=0.0003, t=6.470, df=7; on, novel vs. familiar, p=0.0013, t=5.172, df=7
	Right: paired two-tailed t-test, p=0.2736, t=1.188, df=7
Sup Fig. 17e	Left: Paired two-tailed t-test, off, novel vs. familiar, p=0.0003, t=5.743, df=9; on, novel vs. familiar, p=0.5616, t=0.6027, df=9
	Right: paired two-tailed t-test, p=0.0341, t=2.496, df=9
Sup Fig. 17f	Unpaired two-tailed t-test, p=0.4967, t=0.7083, df=9
Sup Fig. 18h	One-way ANOVA with Tukey's post hoc test, F (2, 12) = 931.0, p<0.0001
	hM3Dq: HDB vs. SI, p<0.0001;HDB vs. MA, p<0.0001; SI vs. MA, p=0.0022
Sup Fig. 18i	One-way ANOVA with Tukey's post hoc test, F (2, 12) = 576.1, p<0.0001
	hM4Di: HDB vs. SI, p<0.0001;HDB vs. MA, p<0.0001; SI vs. MA, p<0.0001
Sup Fig. 18k	One-way ANOVA with Tukey's post hoc test, F (2, 12) = 210.0, p<0.0001
	hM3Dq vs. hM4Di, p<0.0001; hM3Dq vs. mCherry, p<0.0001; hM4Di vs. mCherry, p<0.0001;
Sup Fig. 18l	One-way ANOVA with Tukey's post hoc test, F (3, 52) = 13.63, p<0.0001; control object Nvs. CNO object N, p=0.9995
Sup Fig. 19a	One-way ANOVA with Tukey's post hoc test, F (3, 16) = 13.97, p<0.0001; C57-N vs C57-F, p=0.0023; AD-N vs AD-F, p=0.653; C57-N vs AD-N, P=0.9654; C57-F vs AD-F, p<0.0001
Sup Fig. 19b	R square=0.6206, p=0.0068
Sup Fig. 20d	Paired two-tailed t-test, off, novel vs. familiar, p=0.0003, t=6.667, df=7; on, novel vs. familiar, p=0.1877, t=1.460, df=7
Sup Fig. 20e	paired two-tailed t-test, p=0.0796, t=2.049, df=7
Sup Fig. 21b	One-way ANOVA with Tukey's post hoc test, F (2, 15) = 0.3675, p=0.6985; Pre vs L1, p=0.8145; Pre vs L2, p=0.6938; L1 vs L2, p=0.9759
Sup Fig. 21c	One-way ANOVA with Tukey's post hoc test, F (2, 12) = 0.3577, P=0.7065; Pre vs L1, p=0.8921; Pre vs L2, p=0.6835; L1 vs L2, p=0.9211
Sup Fig. 21d	One-way ANOVA with Tukey's post hoc test, F (2, 15) = 1.476, P=0.2600; Pre vs L1, p=0.3481; Pre vs L2, p=0.3037; L1 vs L2, p=0.9948

## Sheet: Sup Fig. 5l
Tukey's multiple comparisons test	Mean Diff.	95.00% CI of diff.	Significant?	Summary	Adjusted P Value		ANOVA table	SS	DF	MS	F (DFn, DFd)	P value
							Interaction	171061	33	5184	F (33, 121) = 5.565	P<0.0001
mPFC							Row Factor	696770	11	63343	F (2.291, 25.20) = 68.00	P<0.0001
WT-NOR vs. WT-control	229.5	102.2 to 356.8	Yes	**	0.0078		Column Factor	172095	3	57365	F (3, 11) = 22.46	P<0.0001
WT-NOR vs. AD-NOR	126.9	1.289 to 252.5	Yes	*	0.0485		Subject	28090	11	2554	F (11, 121) = 2.741	P=0.0034
WT-NOR vs. AD-control	213.5	88.51 to 338.6	Yes	**	0.006		Residual	112710	121	931.5
WT-control vs. AD-NOR	-102.6	-145.7 to -59.54	Yes	***	0.0008
WT-control vs. AD-control	-15.97	-116.5 to 84.53	No	ns	0.8491
AD-NOR vs. AD-control	86.66	-10.16 to 183.5	No	ns	0.0671
AON
WT-NOR vs. WT-control	26.03	15.28 to 36.78	Yes	**	0.0016
WT-NOR vs. AD-NOR	-14.61	-78.45 to 49.23	No	ns	0.7332
WT-NOR vs. AD-control	14.16	0.3650 to 27.95	Yes	*	0.0456
WT-control vs. AD-NOR	-40.64	-105.7 to 24.45	No	ns	0.1609
WT-control vs. AD-control	-11.87	-26.42 to 2.672	No	ns	0.0832
AD-NOR vs. AD-control	28.77	-34.88 to 92.41	No	ns	0.3229
APVT
WT-NOR vs. WT-control	58.88	-40.28 to 158.0	No	ns	0.2528
WT-NOR vs. AD-NOR	-17.5	-86.52 to 51.52	No	ns	0.7446
WT-NOR vs. AD-control	78.6	-5.456 to 162.7	No	ns	0.0632
WT-control vs. AD-NOR	-76.38	-179.4 to 26.65	No	ns	0.1152
WT-control vs. AD-control	19.73	-83.19 to 122.6	No	ns	0.888
AD-NOR vs. AD-control	96.1	5.995 to 186.2	Yes	*	0.0427
HDB
WT-NOR vs. WT-control	29.42	7.581 to 51.25	Yes	*	0.0148
WT-NOR vs. AD-NOR	12.5	-9.287 to 34.29	No	ns	0.2402
WT-NOR vs. AD-control	36.39	2.363 to 70.41	Yes	*	0.0402
WT-control vs. AD-NOR	-16.92	-31.95 to -1.880	Yes	*	0.0318
WT-control vs. AD-control	6.971	-29.00 to 42.94	No	ns	0.7971
AD-NOR vs. AD-control	23.89	-15.97 to 63.74	No	ns	0.1511
LHA
WT-NOR vs. WT-control	9.97	-23.86 to 43.80	No	ns	0.595
WT-NOR vs. AD-NOR	-31.53	-116.5 to 53.45	No	ns	0.4972
WT-NOR vs. AD-control	16	-16.29 to 48.28	No	ns	0.3494
WT-control vs. AD-NOR	-41.5	-133.3 to 50.31	No	ns	0.3079
WT-control vs. AD-control	6.027	-20.95 to 33.00	No	ns	0.6459
AD-NOR vs. AD-control	47.53	-41.07 to 136.1	No	ns	0.2377
MD
WT-NOR vs. WT-control	10.63	-14.08 to 35.33	No	ns	0.3626
WT-NOR vs. AD-NOR	3.47	-20.67 to 27.61	No	ns	0.921
WT-NOR vs. AD-control	9.853	-15.38 to 35.09	No	ns	0.4061
WT-control vs. AD-NOR	-7.155	-14.82 to 0.5064	No	ns	0.0647
WT-control vs. AD-control	-0.7717	-6.693 to 5.149	No	ns	0.959
AD-NOR vs. AD-control	6.383	-1.204 to 13.97	No	ns	0.0876
PAG
WT-NOR vs. WT-control	157.1	-113.5 to 427.8	No	ns	0.192
WT-NOR vs. AD-NOR	64.63	-197.0 to 326.2	No	ns	0.7144
WT-NOR vs. AD-control	128.7	-138.6 to 395.9	No	ns	0.2876
WT-control vs. AD-NOR	-92.5	-158.6 to -26.39	Yes	*	0.0142
WT-control vs. AD-control	-28.44	-84.99 to 28.11	No	ns	0.3063
AD-NOR vs. AD-control	64.06	-5.977 to 134.1	No	ns	0.0685
PVT
WT-NOR vs. WT-control	119	-30.57 to 268.6	No	ns	0.1031
WT-NOR vs. AD-NOR	-47	-298.0 to 204.0	No	ns	0.8937
WT-NOR vs. AD-control	82.81	-69.19 to 234.8	No	ns	0.2848
WT-control vs. AD-NOR	-166	-430.4 to 98.44	No	ns	0.173
WT-control vs. AD-control	-36.19	-139.7 to 67.36	No	ns	0.5645
AD-NOR vs. AD-control	129.8	-130.4 to 390.1	No	ns	0.297
SI
WT-NOR vs. WT-control	37.84	20.35 to 55.32	Yes	**	0.0012
WT-NOR vs. AD-NOR	17.75	0.9655 to 34.53	Yes	*	0.0421
WT-NOR vs. AD-control	45.05	20.54 to 69.56	Yes	**	0.0056
WT-control vs. AD-NOR	-20.09	-35.01 to -5.160	Yes	*	0.0188
WT-control vs. AD-control	7.212	-17.37 to 31.79	No	ns	0.6473
AD-NOR vs. AD-control	27.3	-2.855 to 57.45	No	ns	0.0618
SNR
WT-NOR vs. WT-control	12.04	-1.261 to 25.35	No	ns	0.0733
WT-NOR vs. AD-NOR	2.835	-8.391 to 14.06	No	ns	0.7596
WT-NOR vs. AD-control	9.834	-2.501 to 22.17	No	ns	0.1081
WT-control vs. AD-NOR	-9.208	-21.68 to 3.266	No	ns	0.1247
WT-control vs. AD-control	-2.209	-15.34 to 10.92	No	ns	0.9207
AD-NOR vs. AD-control	6.999	-4.178 to 18.18	No	ns	0.1674
SUM
WT-NOR vs. WT-control	132.8	71.91 to 193.6	Yes	**	0.0038
WT-NOR vs. AD-NOR	24.69	-7.162 to 56.54	No	ns	0.1175
WT-NOR vs. AD-control	122.1	80.74 to 163.5	Yes	**	0.0018
WT-control vs. AD-NOR	-108.1	-166.6 to -49.51	Yes	**	0.0045
WT-control vs. AD-control	-10.65	-70.42 to 49.12	No	ns	0.8999
AD-NOR vs. AD-control	97.41	56.45 to 138.4	Yes	**	0.0015
VTA
WT-NOR vs. WT-control	18	10.31 to 25.69	Yes	**	0.0011
WT-NOR vs. AD-NOR	9.315	3.324 to 15.31	Yes	**	0.0068
WT-NOR vs. AD-control	10.14	-4.419 to 24.69	No	ns	0.1212
WT-control vs. AD-NOR	-8.685	-16.34 to -1.029	Yes	*	0.0306
WT-control vs. AD-control	-7.864	-21.44 to 5.707	No	ns	0.2148
AD-NOR vs. AD-control	0.8207	-13.87 to 15.51	No	ns	0.9906
Test details	Mean 1	Mean 2	Mean Diff.	SE of diff.	N1	N2	q	DF
mPFC
WT-NOR vs. WT-control	300.8	71.25	229.5	29.08	4	4	11.16	3.497
WT-NOR vs. AD-NOR	300.8	173.9	126.9	29.47	4	4	6.089	3.665
WT-NOR vs. AD-control	300.8	87.22	213.5	33.29	4	3	9.071	4.782
WT-control vs. AD-NOR	71.25	173.9	-102.6	12.36	4	4	11.74	5.871
WT-control vs. AD-control	71.25	87.22	-15.97	19.81	4	3	1.14	2.8
AD-NOR vs. AD-control	173.9	87.22	86.66	20.37	4	3	6.015	3.068
AON
WT-NOR vs. WT-control	31.55	5.523	26.03	2.771	4	4	13.28	4.428
WT-NOR vs. AD-NOR	31.55	46.17	-14.61	13.81	4	4	1.496	3.199
WT-NOR vs. AD-control	31.55	17.4	14.16	3.629	4	3	5.516	4.648
WT-control vs. AD-NOR	5.523	46.17	-40.64	13.64	4	4	4.213	3.05
WT-control vs. AD-control	5.523	17.4	-11.87	2.932	4	3	5.728	2.885
AD-NOR vs. AD-control	46.17	17.4	28.77	13.84	4	3	2.939	3.226
APVT
WT-NOR vs. WT-control	191.3	132.4	58.88	27.54	4	4	3.023	5.342
WT-NOR vs. AD-NOR	191.3	208.8	-17.5	17.02	4	4	1.454	4.033
WT-NOR vs. AD-control	191.3	112.6	78.6	22.36	4	3	4.972	4.77
WT-control vs. AD-NOR	132.4	208.8	-76.38	23.58	4	4	4.58	3.508
WT-control vs. AD-control	132.4	112.6	19.73	27.68	4	3	1.008	4.903
AD-NOR vs. AD-control	208.8	112.6	96.1	17.25	4	3	7.88	2.695
HDB
WT-NOR vs. WT-control	68.83	39.42	29.42	6.063	4	4	6.861	5.337
WT-NOR vs. AD-NOR	68.83	56.33	12.5	5.484	4	4	3.223	4.207
WT-NOR vs. AD-control	68.83	32.45	36.39	8.361	4	3	6.154	4.003
WT-control vs. AD-NOR	39.42	56.33	-16.92	4.138	4	4	5.781	5.207
WT-control vs. AD-control	39.42	32.45	6.971	7.547	4	3	1.306	3.054
AD-NOR vs. AD-control	56.33	32.45	23.89	7.09	4	3	4.764	2.468
LHA
WT-NOR vs. WT-control	40.44	30.47	9.97	7.409	4	4	1.903	3.261
WT-NOR vs. AD-NOR	40.44	71.97	-31.53	20.46	4	4	2.18	3.845
WT-NOR vs. AD-control	40.44	24.44	16	8.548	4	3	2.646	4.718
WT-control vs. AD-NOR	30.47	71.97	-41.5	19.19	4	4	3.059	3.038
WT-control vs. AD-control	30.47	24.44	6.027	4.771	4	3	1.786	2.452
AD-NOR vs. AD-control	71.97	24.44	47.53	19.66	4	3	3.419	3.329
MD
WT-NOR vs. WT-control	16.97	6.345	10.63	5.508	4	4	2.728	3.357
WT-NOR vs. AD-NOR	16.97	13.5	3.47	5.621	4	4	0.873	3.616
WT-NOR vs. AD-control	16.97	7.117	9.853	5.427	4	3	2.568	3.17
WT-control vs. AD-NOR	6.345	13.5	-7.155	2.163	4	4	4.678	5.595
WT-control vs. AD-control	6.345	7.117	-0.7717	1.59	4	3	0.6865	4.881
AD-NOR vs. AD-control	13.5	7.117	6.383	1.946	4	3	4.64	4.381
PAG
WT-NOR vs. WT-control	196.9	39.75	157.1	57.65	4	4	3.855	3.124
WT-NOR vs. AD-NOR	196.9	132.3	64.63	59.06	4	4	1.547	3.427
WT-NOR vs. AD-control	196.9	68.19	128.7	58.14	4	3	3.13	3.227
WT-control vs. AD-NOR	39.75	132.3	-92.5	17.32	4	4	7.552	4.602
WT-control vs. AD-control	39.75	68.19	-28.44	13.85	4	3	2.905	3.975
AD-NOR vs. AD-control	132.3	68.19	64.06	18.9	4	3	4.794	4.945
PVT
WT-NOR vs. WT-control	231.3	112.3	119	38.02	4	4	4.427	4.295
WT-NOR vs. AD-NOR	231.3	278.3	-47	67.34	4	4	0.9871	4.875
WT-NOR vs. AD-control	231.3	148.4	82.81	39.92	4	3	2.934	4.627
WT-control vs. AD-NOR	112.3	278.3	-166	60.2	4	4	3.9	3.475
WT-control vs. AD-control	112.3	148.4	-36.19	26.14	4	3	1.958	4.232
AD-NOR vs. AD-control	278.3	148.4	129.8	61.42	4	3	2.989	3.704
SI
WT-NOR vs. WT-control	64.75	26.92	37.84	5.033	4	4	10.63	5.933
WT-NOR vs. AD-NOR	64.75	47	17.75	3.96	4	4	6.337	3.704
WT-NOR vs. AD-control	64.75	19.7	45.05	6.115	4	3	10.42	4.128
WT-control vs. AD-NOR	26.92	47	-20.09	3.603	4	4	7.884	3.865
WT-control vs. AD-control	26.92	19.7	7.212	5.89	4	3	1.732	3.81
AD-NOR vs. AD-control	47	19.7	27.3	5.004	4	3	7.715	2.288
SNR
WT-NOR vs. WT-control	21.59	9.543	12.04	3.831	4	4	4.445	5.943
WT-NOR vs. AD-NOR	21.59	18.75	2.835	2.845	4	4	1.409	4.267
WT-NOR vs. AD-control	21.59	11.75	9.834	3.343	4	3	4.161	4.999
WT-control vs. AD-NOR	9.543	18.75	-9.208	3.086	4	4	4.22	4.058
WT-control vs. AD-control	9.543	11.75	-2.209	3.55	4	3	0.8797	4.968
AD-NOR vs. AD-control	18.75	11.75	6.999	2.453	4	3	4.035	3.271
SUM
WT-NOR vs. WT-control	184.4	51.63	132.8	14.23	4	4	13.19	3.645
WT-NOR vs. AD-NOR	184.4	159.7	24.69	8.594	4	4	4.063	4.944
WT-NOR vs. AD-control	184.4	62.28	122.1	9.056	4	3	19.07	3.26
WT-control vs. AD-NOR	51.63	159.7	-108.1	15.38	4	4	9.934	4.631
WT-control vs. AD-control	51.63	62.28	-10.65	15.65	4	3	0.9627	4.591
AD-NOR vs. AD-control	159.7	62.28	97.41	10.78	4	3	12.78	4.647
VTA
WT-NOR vs. WT-control	27.69	9.69	18	2.148	4	4	11.85	5.417
WT-NOR vs. AD-NOR	27.69	18.38	9.315	1.73	4	4	7.615	5.992
WT-NOR vs. AD-control	27.69	17.55	10.14	2.932	4	3	4.888	2.883
WT-control vs. AD-NOR	9.69	18.38	-8.685	2.123	4	4	5.787	5.313
WT-control vs. AD-control	9.69	17.55	-7.864	3.18	4	3	3.498	3.656
AD-NOR vs. AD-control	18.38	17.55	0.8207	2.914	4	3	0.3983	2.824

## Sheet: Sup Fig. 12d
Sidak's multiple comparisons test	Mean Diff.	95.00% CI of diff.	Significant?	Summary	Adjusted P Value
AD - WT
FRP	-0.002742	-0.02293 to 0.01744	No	ns	>0.9999
ORB	-0.005131	-0.03608 to 0.02582	No	ns	>0.9999
ACA	-0.002754	-0.1471 to 0.1416	No	ns	>0.9999
ILA	0.004024	-0.07557 to 0.08362	No	ns	>0.9999
AI	0.007744	-0.01579 to 0.03127	No	ns	0.9972
MOS	-0.006888	-0.07580 to 0.06202	No	ns	>0.9999
MOP	-0.004993	-0.05130 to 0.04131	No	ns	>0.9999
SSP	-0.001441	-0.01898 to 0.01610	No	ns	>0.9999
RSP	-0.02614	-0.07772 to 0.02543	No	ns	0.5912
VISam	-0.007731	-0.02140 to 0.005943	No	ns	0.2951
VISP	-0.0005755	-0.004865 to 0.003714	No	ns	>0.9999
DP	0.001821	-0.05802 to 0.06166	No	ns	>0.9999
AON	0.008018	-0.03129 to 0.04732	No	ns	>0.9999
PIR	0.0109	-0.04290 to 0.06470	No	ns	>0.9999
VDB	-0.0003333	-0.01221 to 0.01155	No	ns	>0.9999
HDB	0.001141	-0.01594 to 0.01822	No	ns	>0.9999
SI	0.002289	-0.007440 to 0.01202	No	ns	>0.9999
CLA	0.001366	-0.01261 to 0.01534	No	ns	>0.9999
BLA	0.01025	-0.008111 to 0.02860	No	ns	0.5281
CM	0.004434	-0.009464 to 0.01833	No	ns	0.9979
MD	-0.005817	-0.05304 to 0.04141	No	ns	>0.9999
PVT	0.004353	-0.002090 to 0.01080	No	ns	0.3649
AM	-0.01111	-0.03288 to 0.01066	No	ns	0.781
RE	-0.000234	-0.02880 to 0.02833	No	ns	>0.9999
VM	0.003986	-0.07095 to 0.07893	No	ns	>0.9999
LHA	0.004037	-0.01814 to 0.02621	No	ns	>0.9999
CA1	0.005867	-0.02476 to 0.03649	No	ns	>0.9999
LENT	0.005886	-0.003324 to 0.01510	No	ns	0.4098
VTA	-0.0002224	-0.006127 to 0.005682	No	ns	>0.9999
Test details	Mean 1	Mean 2	Mean Diff.	SE of diff.	N1	N2	t	DF
AD - WT
FRP	0.01873	0.02147	-0.002742	0.004607	7	4	0.5951	9
ORB	0.04473	0.04986	-0.005131	0.007014	7	4	0.7316	8.836
ACA	0.1981	0.2009	-0.002754	0.02358	7	4	0.1168	4.935
ILA	0.09149	0.08747	0.004024	0.01718	7	4	0.2342	7.854
AI	0.02376	0.01601	0.007744	0.005369	7	4	1.442	8.996
MOS	0.09339	0.1003	-0.006888	0.01466	7	4	0.4697	7.607
MOP	0.02632	0.03131	-0.004993	0.0103	7	4	0.4848	8.425
SSP	0.007392	0.008832	-0.001441	0.003614	7	4	0.3987	7.115
RSP	0.03357	0.05971	-0.02614	0.00894	7	4	2.924	5.338
VISam	0.003769	0.0115	-0.007731	0.001653	7	4	4.676	3.624
VISP	0.002304	0.002879	-0.0005755	0.0007228	7	4	0.7962	5.138
DP	0.04036	0.03854	0.001821	0.01067	7	4	0.1707	5.56
AON	0.02651	0.01849	0.008018	0.008592	7	4	0.9332	8.082
PIR	0.02956	0.01866	0.0109	0.01226	7	4	0.8893	8.958
VDB	0.00812	0.008454	-0.0003333	0.002695	7	4	0.1237	8.855
HDB	0.01635	0.01521	0.001141	0.003486	7	4	0.3274	6.984
SI	0.01263	0.01034	0.002289	0.002093	7	4	1.093	7.797
CLA	0.009818	0.008452	0.001366	0.003188	7	4	0.4283	8.985
BLA	0.01866	0.008413	0.01025	0.003503	7	4	2.925	6.183
CM	0.01922	0.01478	0.004434	0.003136	7	4	1.414	8.738
MD	0.08986	0.09568	-0.005817	0.009035	7	4	0.6438	6.209
PVT	0.00645	0.002097	0.004353	0.00145	7	4	3.001	8.682
AM	0.05261	0.06372	-0.01111	0.004917	7	4	2.259	8.758
RE	0.01011	0.01034	-0.000234	0.004046	7	4	0.05782	4.198
VM	0.05638	0.0524	0.003986	0.01217	7	4	0.3274	4.901
LHA	0.01079	0.00675	0.004037	0.005002	7	4	0.807	8.732
CA1	0.03661	0.03075	0.005867	0.006387	7	4	0.9186	7.29
LENT	0.00863	0.002745	0.005886	0.001961	7	4	3.002	7.614
VTA	0.003759	0.003981	-0.0002224	0.0009244	7	4	0.2406	4.686

## Sheet: Sup Fig. 13e
Sidak's multiple comparisons test	Mean Diff.	95.00% CI of diff.	Significant?	Summary	Adjusted P Value
AD - WT
FRP	-0.002504	-0.06974 to 0.06473	No	ns	>0.9999
ORB	0.01841	-0.5237 to 0.5605	No	ns	>0.9999
ACA	-0.01932	-0.09339 to 0.05475	No	ns	0.952
ILA	-0.00341	-0.1850 to 0.1781	No	ns	>0.9999
AI	-0.002842	-0.1382 to 0.1325	No	ns	>0.9999
MOS	-0.02747	-0.09910 to 0.04417	No	ns	0.8461
MOP	-0.009716	-0.1523 to 0.1328	No	ns	>0.9999
SSP	0.004375	-0.1105 to 0.1192	No	ns	>0.9999
RSP	0.004534	-0.04968 to 0.05875	No	ns	>0.9999
VISam	0.001324	-0.006591 to 0.009238	No	ns	0.999
VISP	0.005551	-0.03714 to 0.04824	No	ns	>0.9999
DP	-0.01043	-0.04239 to 0.02153	No	ns	0.9813
AON	-0.004412	-0.06444 to 0.05561	No	ns	>0.9999
PIR	0.0118	-0.2005 to 0.2241	No	ns	>0.9999
VDB	0.0004807	-0.04607 to 0.04704	No	ns	>0.9999
HDB	0.0002837	-0.02311 to 0.02367	No	ns	>0.9999
SI	-0.003896	-0.02971 to 0.02192	No	ns	>0.9999
CLA	-0.003033	-0.02294 to 0.01687	No	ns	>0.9999
BLA	0.009137	-0.01907 to 0.03734	No	ns	0.8727
CM	-0.003537	-0.03403 to 0.02696	No	ns	>0.9999
MD	0.008978	-0.1002 to 0.1182	No	ns	>0.9999
PVT	0.00106	-0.02142 to 0.02354	No	ns	>0.9999
AM	0.001082	-0.08418 to 0.08634	No	ns	>0.9999
RE	0.006421	-0.05160 to 0.06444	No	ns	>0.9999
VM	0.002308	-0.05738 to 0.06199	No	ns	>0.9999
LHA	0.001671	-0.01610 to 0.01944	No	ns	>0.9999
CA1	-0.001177	-0.08253 to 0.08018	No	ns	>0.9999
LENT	0.01077	-0.08491 to 0.1065	No	ns	>0.9999
VTA	0.003563	-0.02784 to 0.03496	No	ns	>0.9999
Test details	Mean 1	Mean 2	Mean Diff.	SE of diff.	N1	N2	t	DF
AD - WT
FRP	0.0286	0.0311	-0.002504	0.007085	4	4	0.3534	3.252
ORB	0.1087	0.09025	0.01841	0.05258	4	4	0.3501	3.067
ACA	0.1091	0.1284	-0.01932	0.008703	4	4	2.22	3.539
ILA	0.04396	0.04737	-0.00341	0.01768	4	4	0.1929	3.076
AI	0.06592	0.06877	-0.002842	0.01865	4	4	0.1524	4.084
MOS	0.08109	0.1086	-0.02747	0.01133	4	4	2.425	4.742
MOP	0.02943	0.03915	-0.009716	0.01447	4	4	0.6714	3.165
SSP	0.02185	0.01748	0.004375	0.01192	4	4	0.3669	3.217
RSP	0.01762	0.01309	0.004534	0.00655	4	4	0.6921	3.622
VISam	0.002185	0.000861	0.001324	0.0008578	4	4	1.543	3.321
VISP	0.008026	0.002476	0.005551	0.004245	4	4	1.307	3.12
DP	0.01442	0.02485	-0.01043	0.005887	4	4	1.772	5.839
AON	0.02196	0.02638	-0.004412	0.006985	4	4	0.6316	3.511
PIR	0.04303	0.03123	0.0118	0.02407	4	4	0.4902	3.439
VDB	0.01767	0.01719	0.0004807	0.008057	4	4	0.05967	5.327
HDB	0.01624	0.01595	0.0002837	0.004352	4	4	0.0652	5.931
SI	0.01515	0.01905	-0.003896	0.004636	4	4	0.8402	5.618
CLA	0.02631	0.02935	-0.003033	0.003545	4	4	0.8556	5.547
BLA	0.03777	0.02864	0.009137	0.003638	4	4	2.511	3.836
CM	0.01835	0.02188	-0.003537	0.005437	4	4	0.6505	5.556
MD	0.08317	0.07419	0.008978	0.0135	4	4	0.6651	3.694
PVT	0.01254	0.01148	0.00106	0.003222	4	4	0.3288	4.25
AM	0.02677	0.02569	0.001082	0.01293	4	4	0.08365	4.517
RE	0.02658	0.02016	0.006421	0.007421	4	4	0.8652	3.807
VM	0.03403	0.03172	0.002308	0.008703	4	4	0.2652	4.327
LHA	0.01644	0.01477	0.001671	0.00321	4	4	0.5206	5.667
CA1	0.04751	0.04869	-0.001177	0.01223	4	4	0.09624	4.473
LENT	0.01944	0.008667	0.01077	0.009798	4	4	1.1	3.185
VTA	0.006212	0.002649	0.003563	0.003192	4	4	1.116	3.169
